# Supplementary material for: ﻿On two new Oedignatha species from Xishuangbanna, China, and the first description of the female of Jacaenamenglaensis Mu & Zhang, 2020 (Araneae, Liocranidae)
Source: Zookeys. 2023 Feb 2;1144:197–215. doi: 10.3897/zookeys.1144.97073 (PMC10208088; doi:10.3897/zookeys.1144.97073)
Supplement: XML Treatment for Jacaena [file zookeys.1144.97073-treatment1.xml]

<!DOCTYPE tp:taxon-treatment
  PUBLIC "-//TaxonX//DTD Taxonomic Treatment Publishing DTD v0 20100105//EN" "tax-treatment-NSO.dtd">
<tp:taxon-treatment xmlns:tp="http://www.plazi.org/taxpub"><tp:treatment-meta><kwd-group><label>Taxon classification</label><kwd>
                <named-content content-type="kingdom">Animalia</named-content>
              </kwd><kwd>
                <named-content content-type="order">Araneae</named-content>
              </kwd><kwd>
                <named-content content-type="family">Liocranidae</named-content>
              </kwd></kwd-group><mixed-citation publication-type="journal"><person-group><name><surname>Lu</surname><given-names>Ying</given-names></name><name><surname>Chu</surname><given-names>Chang</given-names></name><name><surname>Li</surname><given-names>Shuqiang</given-names></name><name><surname>Yao</surname><given-names>Zhiyuan</given-names></name></person-group><article-title>﻿On two new <italic><tp:taxon-name><tp:taxon-name-part taxon-name-part-type="genus" reg="Oedignatha">Oedignatha</tp:taxon-name-part></tp:taxon-name></italic> species from Xishuangbanna, China, and the first description of the female of <italic><tp:taxon-name><tp:taxon-name-part taxon-name-part-type="genus" reg="Jacaena">Jacaena</tp:taxon-name-part><tp:taxon-name-part taxon-name-part-type="species" reg="menglaensis">menglaensis</tp:taxon-name-part></tp:taxon-name></italic> Mu &amp; Zhang, 2020 (<tp:taxon-name><tp:taxon-name-part taxon-name-part-type="order">Araneae</tp:taxon-name-part></tp:taxon-name>, <tp:taxon-name><tp:taxon-name-part taxon-name-part-type="family">Liocranidae</tp:taxon-name-part></tp:taxon-name>)</article-title><source>Zookeys</source><day>02</day><month>02</month><year>2023</year><volume>1144</volume><fpage>197</fpage><lpage>215</lpage><pub-id pub-id-type="doi">10.3897/zookeys.1144.97073</pub-id></mixed-citation></tp:treatment-meta><tp:nomenclature><label>﻿Genus</label><tp:taxon-name>
              <object-id xmlns:xlink="http://www.w3.org/1999/xlink" content-type="arpha" xlink:type="simple">4EBA0964-5159-57C8-9C97-48FAEBA0F6A4</object-id>
              <tp:taxon-name-part taxon-name-part-type="genus" reg="Jacaena">Jacaena</tp:taxon-name-part>
            </tp:taxon-name><tp:taxon-authority>Thorell, 1897</tp:taxon-authority></tp:nomenclature><tp:treatment-sec sec-type="type species" id="SECID0E1LAC"><title>Type species.</title><p><italic><tp:taxon-name><tp:taxon-name-part taxon-name-part-type="genus" reg="Jacaena">Jacaena</tp:taxon-name-part><tp:taxon-name-part taxon-name-part-type="species" reg="distincta">distincta</tp:taxon-name-part></tp:taxon-name></italic> Thorell, 1897 from Myanmar.</p></tp:treatment-sec><tp:treatment-sec sec-type="comments" id="SECID0ELMAC"><title>Comments.</title><p>The genus is endemic to southeast Asia, and currently contains 16 species. Among these species, seven are known to occur in China: <italic><tp:taxon-name><tp:taxon-name-part taxon-name-part-type="genus" reg="Jacaena">J.</tp:taxon-name-part><tp:taxon-name-part taxon-name-part-type="species" reg="aspera">aspera</tp:taxon-name-part></tp:taxon-name></italic> (♂♀), <italic><tp:taxon-name><tp:taxon-name-part taxon-name-part-type="genus" reg="Jacaena">J.</tp:taxon-name-part><tp:taxon-name-part taxon-name-part-type="species" reg="bannaensis">bannaensis</tp:taxon-name-part></tp:taxon-name></italic> (♂♀), <italic><tp:taxon-name><tp:taxon-name-part taxon-name-part-type="genus" reg="Jacaena">J.</tp:taxon-name-part><tp:taxon-name-part taxon-name-part-type="species" reg="jinxini">jinxini</tp:taxon-name-part></tp:taxon-name></italic> Liu &amp; Xu, 2020 (♂♀), <italic><tp:taxon-name><tp:taxon-name-part taxon-name-part-type="genus" reg="Jacaena">J.</tp:taxon-name-part><tp:taxon-name-part taxon-name-part-type="species" reg="luteolus">luteolus</tp:taxon-name-part></tp:taxon-name></italic> Mu &amp; Zhang, 2020 (♂), <italic><tp:taxon-name><tp:taxon-name-part taxon-name-part-type="genus" reg="Jacaena">J.</tp:taxon-name-part><tp:taxon-name-part taxon-name-part-type="species" reg="menglaensis">menglaensis</tp:taxon-name-part></tp:taxon-name></italic> (♂), <italic><tp:taxon-name><tp:taxon-name-part taxon-name-part-type="genus" reg="Jacaena">J.</tp:taxon-name-part><tp:taxon-name-part taxon-name-part-type="species" reg="tengchongensis">tengchongensis</tp:taxon-name-part></tp:taxon-name></italic> Zhao &amp; Peng, 2013 (♀), and <italic><tp:taxon-name><tp:taxon-name-part taxon-name-part-type="genus" reg="Jacaena">J.</tp:taxon-name-part><tp:taxon-name-part taxon-name-part-type="species" reg="zhui">zhui</tp:taxon-name-part></tp:taxon-name></italic> (♂♀).</p></tp:treatment-sec></tp:taxon-treatment>
