# Supplementary material for: ﻿On two new Oedignatha species from Xishuangbanna, China, and the first description of the female of Jacaenamenglaensis Mu & Zhang, 2020 (Araneae, Liocranidae)
Source: Zookeys. 2023 Feb 2;1144:197–215. doi: 10.3897/zookeys.1144.97073 (PMC10208088; doi:10.3897/zookeys.1144.97073)
Supplement: XML Treatment for Jacaena menglaensis [file zookeys.1144.97073-treatment2.xml]

<!DOCTYPE tp:taxon-treatment
  PUBLIC "-//TaxonX//DTD Taxonomic Treatment Publishing DTD v0 20100105//EN" "tax-treatment-NSO.dtd">
<tp:taxon-treatment xmlns:tp="http://www.plazi.org/taxpub"><tp:treatment-meta><kwd-group><label>Taxon classification</label><kwd>
                <named-content content-type="kingdom">Animalia</named-content>
              </kwd><kwd>
                <named-content content-type="order">Araneae</named-content>
              </kwd><kwd>
                <named-content content-type="family">Liocranidae</named-content>
              </kwd></kwd-group><mixed-citation publication-type="journal"><person-group><name><surname>Lu</surname><given-names>Ying</given-names></name><name><surname>Chu</surname><given-names>Chang</given-names></name><name><surname>Li</surname><given-names>Shuqiang</given-names></name><name><surname>Yao</surname><given-names>Zhiyuan</given-names></name></person-group><article-title>﻿On two new <italic><tp:taxon-name><tp:taxon-name-part taxon-name-part-type="genus" reg="Oedignatha">Oedignatha</tp:taxon-name-part></tp:taxon-name></italic> species from Xishuangbanna, China, and the first description of the female of <italic><tp:taxon-name><tp:taxon-name-part taxon-name-part-type="genus" reg="Jacaena">Jacaena</tp:taxon-name-part><tp:taxon-name-part taxon-name-part-type="species" reg="menglaensis">menglaensis</tp:taxon-name-part></tp:taxon-name></italic> Mu &amp; Zhang, 2020 (<tp:taxon-name><tp:taxon-name-part taxon-name-part-type="order">Araneae</tp:taxon-name-part></tp:taxon-name>, <tp:taxon-name><tp:taxon-name-part taxon-name-part-type="family">Liocranidae</tp:taxon-name-part></tp:taxon-name>)</article-title><source>Zookeys</source><day>02</day><month>02</month><year>2023</year><volume>1144</volume><fpage>197</fpage><lpage>215</lpage><pub-id pub-id-type="doi">10.3897/zookeys.1144.97073</pub-id></mixed-citation></tp:treatment-meta><tp:nomenclature><label>﻿</label><tp:taxon-name>
              <object-id xmlns:xlink="http://www.w3.org/1999/xlink" content-type="arpha" xlink:type="simple">C11E2C92-B170-55F0-B71C-BCA2B507547A</object-id>
              <tp:taxon-name-part taxon-name-part-type="genus" reg="Jacaena">Jacaena</tp:taxon-name-part>
              <tp:taxon-name-part taxon-name-part-type="species" reg="menglaensis">menglaensis</tp:taxon-name-part>
            </tp:taxon-name><tp:taxon-authority>Mu &amp; Zhang, 2020</tp:taxon-authority><xref ref-type="fig" rid="F1">Figs 1</xref><xref ref-type="fig" rid="F2">, 2</xref><tp:nomenclature-citation-list><tp:nomenclature-citation><tp:taxon-name>
                  <tp:taxon-name-part taxon-name-part-type="genus" reg="Jacaena">Jacaena</tp:taxon-name-part>
                  <tp:taxon-name-part taxon-name-part-type="species" reg="menglaensis">menglaensis</tp:taxon-name-part>
                </tp:taxon-name><comment>Mu &amp; Zhang, 2020: 343, figs 1H, 2C, 5D–F (♂).</comment></tp:nomenclature-citation></tp:nomenclature-citation-list></tp:nomenclature><tp:treatment-sec sec-type="material" id="SECID0EZAAE"><title>Material examined.</title><p>1 ♂ (<named-content xmlns:xlink="http://www.w3.org/1999/xlink" content-type="dwc:institutional_code" xlink:title="Institute of Zoology, Chinese Academy of Sciences" xlink:href="http://grbio.org/institution/institute-zoology-chinese-academy-sciences" xlink:type="simple">IZCAS</named-content>-Ar 43812): <bold>China</bold>, Yunnan, Xishuangbanna, Mengla County, Menglun Town, <abbrev xmlns:xlink="http://www.w3.org/1999/xlink" xlink:title="Xishuangbanna Tropical Botanical Garden" id="ABBRID0EGBAE" xlink:type="simple">XTBG</abbrev>, <italic><tp:taxon-name><tp:taxon-name-part taxon-name-part-type="genus" reg="Paramichelia">Paramichelia</tp:taxon-name-part><tp:taxon-name-part taxon-name-part-type="species" reg="baillonii">baillonii</tp:taxon-name-part></tp:taxon-name></italic> plantation (about 20 years old), <named-content xmlns:xlink="http://www.w3.org/1999/xlink" content-type="dwc:verbatimCoordinates" xlink:type="simple"><named-content content-type="geo-json" specific-use="{&#34;type&#34;:&#34;Point&#34;,&#34;coordinates&#34;:[101.267383,21.912867]}" id="NCID0EYBAE" xlink:type="simple">21°54.772'N, 101°16.043'E</named-content></named-content>, 608 m, collected by pitfall traps in leaf litter, 1–15 April 2007, G. Zheng leg; 1 ♂ (<named-content xmlns:xlink="http://www.w3.org/1999/xlink" content-type="dwc:institutional_code" xlink:title="Institute of Zoology, Chinese Academy of Sciences" xlink:href="http://grbio.org/institution/institute-zoology-chinese-academy-sciences" xlink:type="simple">IZCAS</named-content>-Ar 43813), same data as previous, but secondary tropical seasonal rain forest, <named-content xmlns:xlink="http://www.w3.org/1999/xlink" content-type="dwc:verbatimCoordinates" xlink:type="simple"><named-content content-type="geo-json" specific-use="{&#34;type&#34;:&#34;Point&#34;,&#34;coordinates&#34;:[101.274017,21.923800]}" id="NCID0EFCAE" xlink:type="simple">21°55.428'N, 101°16.441'E</named-content></named-content>, 598 m, 9–13 August 2006; 1 ♂ (<named-content xmlns:xlink="http://www.w3.org/1999/xlink" content-type="dwc:institutional_code" xlink:title="Institute of Zoology, Chinese Academy of Sciences" xlink:href="http://grbio.org/institution/institute-zoology-chinese-academy-sciences" xlink:type="simple">IZCAS</named-content>-Ar 43814), same data as previous, but secondary tropical seasonal rain forest, <named-content xmlns:xlink="http://www.w3.org/1999/xlink" content-type="dwc:verbatimCoordinates" xlink:type="simple"><named-content content-type="geo-json" specific-use="{&#34;type&#34;:&#34;Point&#34;,&#34;coordinates&#34;:[101.274017,21.923800]}" id="NCID0ESCAE" xlink:type="simple">21°55.428'N, 101°16.441'E</named-content></named-content>, 598 m, 16–31 July 2007; 1 ♀ (<named-content xmlns:xlink="http://www.w3.org/1999/xlink" content-type="dwc:institutional_code" xlink:title="Institute of Zoology, Chinese Academy of Sciences" xlink:href="http://grbio.org/institution/institute-zoology-chinese-academy-sciences" xlink:type="simple">IZCAS</named-content>-Ar 43815), same data as previous, but secondary tropical seasonal moist forest, <named-content xmlns:xlink="http://www.w3.org/1999/xlink" content-type="dwc:verbatimCoordinates" xlink:type="simple"><named-content content-type="geo-json" specific-use="{&#34;type&#34;:&#34;Point&#34;,&#34;coordinates&#34;:[101.283033,21.916400]}" id="NCID0E6CAE" xlink:type="simple">21°54.984'N, 101°16.982'E</named-content></named-content>, 556 m, 1–9 September 2006; 1 ♀ (<named-content xmlns:xlink="http://www.w3.org/1999/xlink" content-type="dwc:institutional_code" xlink:title="Institute of Zoology, Chinese Academy of Sciences" xlink:href="http://grbio.org/institution/institute-zoology-chinese-academy-sciences" xlink:type="simple">IZCAS</named-content>-Ar 43816), same data as previous, but rubber plantation (about 20 years old), <named-content xmlns:xlink="http://www.w3.org/1999/xlink" content-type="dwc:verbatimCoordinates" xlink:type="simple"><named-content content-type="geo-json" specific-use="{&#34;type&#34;:&#34;Point&#34;,&#34;coordinates&#34;:[101.271983,21.911400]}" id="NCID0EMDAE" xlink:type="simple">21°54.684'N, 101°16.319'E</named-content></named-content>, 585 m, 4–11 April 2007; 1 ♀ (<named-content xmlns:xlink="http://www.w3.org/1999/xlink" content-type="dwc:institutional_code" xlink:title="Institute of Zoology, Chinese Academy of Sciences" xlink:href="http://grbio.org/institution/institute-zoology-chinese-academy-sciences" xlink:type="simple">IZCAS</named-content>-Ar 43817), same data as previous, but secondary tropical seasonal moist forest, <named-content xmlns:xlink="http://www.w3.org/1999/xlink" content-type="dwc:verbatimCoordinates" xlink:type="simple"><named-content content-type="geo-json" specific-use="{&#34;type&#34;:&#34;Point&#34;,&#34;coordinates&#34;:[101.282333,21.911967]}" id="NCID0EZDAE" xlink:type="simple">21°54.718'N, 101°16.940'E</named-content></named-content>, 645 m, 16–31 July 2007; 1 ♀ (<named-content xmlns:xlink="http://www.w3.org/1999/xlink" content-type="dwc:institutional_code" xlink:title="Institute of Zoology, Chinese Academy of Sciences" xlink:href="http://grbio.org/institution/institute-zoology-chinese-academy-sciences" xlink:type="simple">IZCAS</named-content>-Ar 43818), same data as previous, but secondary tropical seasonal moist forest, <named-content xmlns:xlink="http://www.w3.org/1999/xlink" content-type="dwc:verbatimCoordinates" xlink:type="simple"><named-content content-type="geo-json" specific-use="{&#34;type&#34;:&#34;Point&#34;,&#34;coordinates&#34;:[101.283417,21.910117]}" id="NCID0EGEAE" xlink:type="simple">21°54.607'N, 101°17.005'E</named-content></named-content>, 633 m, 1–15 June 2007.</p></tp:treatment-sec><tp:treatment-sec sec-type="diagnosis" id="SECID0ELEAE"><title>Diagnosis.</title><p>The species resembles <italic><tp:taxon-name><tp:taxon-name-part taxon-name-part-type="genus" reg="Jacaena">J.</tp:taxon-name-part><tp:taxon-name-part taxon-name-part-type="species" reg="aspera">aspera</tp:taxon-name-part></tp:taxon-name></italic> (cf. Figs <xref ref-type="fig" rid="F1">1</xref>, <xref ref-type="fig" rid="F2">2</xref> with <xref ref-type="bibr" rid="B5">Mu and Zhang 2020</xref>: 336, figs 1d–f, 2d–f, 3a–e): the males have a similar embolus and retrolateral tibial apophysis (Fig. <xref ref-type="fig" rid="F2">2A–C</xref>), and the females have a similar spermatheca (Fig. <xref ref-type="fig" rid="F1">1F</xref>). Males can be distinguished by the membranous conductor (Fig. <xref ref-type="fig" rid="F2">2A–C</xref>; vs sclerotized conductor); females by the nearly elliptical copulatory openings (Fig. <xref ref-type="fig" rid="F1">1E</xref>; vs round copulatory openings), and by the laterally sinuous copulatory ducts (Fig. <xref ref-type="fig" rid="F1">1F</xref>; vs laterally vertical copulatory ducts). The species also resembles <italic><tp:taxon-name><tp:taxon-name-part taxon-name-part-type="genus" reg="Jacaena">J.</tp:taxon-name-part><tp:taxon-name-part taxon-name-part-type="species" reg="zhui">zhui</tp:taxon-name-part></tp:taxon-name></italic> (cf. Figs <xref ref-type="fig" rid="F1">1</xref>, <xref ref-type="fig" rid="F2">2</xref> with <xref ref-type="bibr" rid="B13">Zhang and Fu 2011</xref>: 71, figs 1–15 and <xref ref-type="bibr" rid="B5">Mu and Zhang 2020</xref>: 345, figs 7a–i, 8a, b): the males have a similar embolus and retrolateral tibial apophysis (Fig. <xref ref-type="fig" rid="F2">2A–C</xref>), and the females have a similar fertilization duct (Fig. <xref ref-type="fig" rid="F1">1F</xref>). Males can be distinguished by the laminar conductor, which is slightly folded apically (Fig. <xref ref-type="fig" rid="F2">2A–C</xref>; vs apically helix-shaped conductor); females by the nearly elliptical copulatory openings (Fig. <xref ref-type="fig" rid="F1">1E</xref>; vs round copulatory openings), by the laterally sinuous copulatory ducts, which medially form three coils (Fig. <xref ref-type="fig" rid="F1">1F</xref>; vs copulatory ducts laterally vertical and medially forming two coils), and by the spermathecae situated in the posterior part of vulva (Fig. <xref ref-type="fig" rid="F1">1F</xref>; vs spermathecae larger, situated in the side of vulva).</p><fig id="F1" position="float" orientation="portrait"><object-id xmlns:xlink="http://www.w3.org/1999/xlink" content-type="doi" xlink:type="simple">10.3897/zookeys.1144.97073.figure1</object-id><object-id xmlns:xlink="http://www.w3.org/1999/xlink" content-type="arpha" xlink:type="simple">562690D2-5A5E-52B9-9AB1-116166DF4D24</object-id><label>Figure 1.</label><caption><p><italic><tp:taxon-name><tp:taxon-name-part taxon-name-part-type="genus" reg="Jacaena">Jacaena</tp:taxon-name-part><tp:taxon-name-part taxon-name-part-type="species" reg="menglaensis">menglaensis</tp:taxon-name-part></tp:taxon-name></italic>, male (<bold>A, B</bold>) and female (<bold>C–F</bold>) <bold>A</bold> habitus, dorsal view <bold>B</bold> habitus, ventral view <bold>C</bold> habitus, dorsal view <bold>D</bold> habitus, ventral view <bold>E</bold> epigyne, ventral view <bold>F</bold> vulva, dorsal view. Abbreviations: CD = copulatory duct, CO = copulatory opening, FD = fertilization duct, SP = spermathecae. Scale bars: 1 mm (<bold>A–D</bold>); 0.2 mm (<bold>E, F</bold>).</p></caption><graphic xmlns:xlink="http://www.w3.org/1999/xlink" xlink:href="zookeys-1144-197_article-97073__-g001.jpg" position="float" orientation="portrait" xlink:type="simple" id="oo_803985.jpg"><uri content-type="original_file" xlink:type="simple">https://binary.pensoft.net/fig/803985</uri></graphic></fig><fig id="F2" position="float" orientation="portrait"><object-id xmlns:xlink="http://www.w3.org/1999/xlink" content-type="doi" xlink:type="simple">10.3897/zookeys.1144.97073.figure2</object-id><object-id xmlns:xlink="http://www.w3.org/1999/xlink" content-type="arpha" xlink:type="simple">973C7082-60FD-54FE-8B28-00202BF48540</object-id><label>Figure 2.</label><caption><p><italic><tp:taxon-name><tp:taxon-name-part taxon-name-part-type="genus" reg="Jacaena">Jacaena</tp:taxon-name-part><tp:taxon-name-part taxon-name-part-type="species" reg="menglaensis">menglaensis</tp:taxon-name-part></tp:taxon-name></italic>, male <bold>A–C</bold> palp <bold>A</bold> prolateral view <bold>B</bold> ventral view <bold>C</bold> retrolateral view. Abbreviations: C = conductor, dRTA = distal process of retrolateral tibial apophysis, E = embolus, pRTA = proximal process of retrolateral tibial apophysis, SD = sperm duct, ST = subtegulum. Scale bar: 0.2 mm.</p></caption><graphic xmlns:xlink="http://www.w3.org/1999/xlink" xlink:href="zookeys-1144-197_article-97073__-g002.jpg" position="float" orientation="portrait" xlink:type="simple" id="oo_803986.jpg"><uri content-type="original_file" xlink:type="simple">https://binary.pensoft.net/fig/803986</uri></graphic></fig></tp:treatment-sec><tp:treatment-sec sec-type="description" id="SECID0E2JAE"><title>Description.</title><p><bold>Male</bold> (<named-content xmlns:xlink="http://www.w3.org/1999/xlink" content-type="dwc:institutional_code" xlink:title="Institute of Zoology, Chinese Academy of Sciences" xlink:href="http://grbio.org/institution/institute-zoology-chinese-academy-sciences" xlink:type="simple">IZCAS</named-content>-Ar 43812; Figs <xref ref-type="fig" rid="F1">1A, B</xref>, <xref ref-type="fig" rid="F2">2A–C</xref>): see <xref ref-type="bibr" rid="B5">Mu and Zhang (2020</xref> figs 1h, 2c, 5d–f) for complete description.</p><p><bold>Female</bold> (<named-content xmlns:xlink="http://www.w3.org/1999/xlink" content-type="dwc:institutional_code" xlink:title="Institute of Zoology, Chinese Academy of Sciences" xlink:href="http://grbio.org/institution/institute-zoology-chinese-academy-sciences" xlink:type="simple">IZCAS</named-content>-Ar 43815; Fig. <xref ref-type="fig" rid="F1">1C, D</xref>): total body length 8.13: carapace 3.43 long, 2.68 wide; opisthosoma 4.70 long, 3.07 wide. Carapace dark brown, oval, and strongly granulated, with faint radial grooves; fovea pit-like. Eye sizes and inter-distances: <abbrev xmlns:xlink="http://www.w3.org/1999/xlink" xlink:title="anterior median eye" id="ABBRID0EBLAE" xlink:type="simple">AME</abbrev> 0.13, <abbrev xmlns:xlink="http://www.w3.org/1999/xlink" xlink:title="anterior lateral eye" id="ABBRID0EFLAE" xlink:type="simple">ALE</abbrev> 0.15, <abbrev xmlns:xlink="http://www.w3.org/1999/xlink" xlink:title="posterior median eye" id="ABBRID0EJLAE" xlink:type="simple">PME</abbrev> 0.10, <abbrev xmlns:xlink="http://www.w3.org/1999/xlink" xlink:title="posterior lateral eye" id="ABBRID0ENLAE" xlink:type="simple">PLE</abbrev> 0.13; <abbrev xmlns:xlink="http://www.w3.org/1999/xlink" xlink:title="anterior median eye" id="ABBRID0ERLAE" xlink:type="simple">AME</abbrev>–<abbrev xmlns:xlink="http://www.w3.org/1999/xlink" xlink:title="anterior median eye" id="ABBRID0EVLAE" xlink:type="simple">AME</abbrev> 0.09, <abbrev xmlns:xlink="http://www.w3.org/1999/xlink" xlink:title="anterior median eye" id="ABBRID0EZLAE" xlink:type="simple">AME</abbrev>–<abbrev xmlns:xlink="http://www.w3.org/1999/xlink" xlink:title="anterior lateral eye" id="ABBRID0E4LAE" xlink:type="simple">ALE</abbrev> 0.07, <abbrev xmlns:xlink="http://www.w3.org/1999/xlink" xlink:title="posterior median eye" id="ABBRID0EBMAE" xlink:type="simple">PME</abbrev>–<abbrev xmlns:xlink="http://www.w3.org/1999/xlink" xlink:title="posterior median eye" id="ABBRID0EFMAE" xlink:type="simple">PME</abbrev> 0.15, <abbrev xmlns:xlink="http://www.w3.org/1999/xlink" xlink:title="posterior median eye" id="ABBRID0EJMAE" xlink:type="simple">PME</abbrev>–<abbrev xmlns:xlink="http://www.w3.org/1999/xlink" xlink:title="posterior lateral eye" id="ABBRID0ENMAE" xlink:type="simple">PLE</abbrev> 0.22, <abbrev xmlns:xlink="http://www.w3.org/1999/xlink" xlink:title="anterior lateral eye" id="ABBRID0ERMAE" xlink:type="simple">ALE</abbrev>–<abbrev xmlns:xlink="http://www.w3.org/1999/xlink" xlink:title="posterior lateral eye" id="ABBRID0EVMAE" xlink:type="simple">PLE</abbrev> 0.11; <abbrev xmlns:xlink="http://www.w3.org/1999/xlink" xlink:title="median ocular area" id="ABBRID0EZMAE" xlink:type="simple">MOA</abbrev> 0.38 long, anterior width 0.31, posterior width 0.37. Chelicerae dark reddish brown, with three promarginal teeth, two retromarginal teeth. Endites and labium reddish brown, apically with a narrow membranous area; endites constricted in middle, converging apically. Labium 1.11 times longer than wide. Sternum and legs reddish brown. Leg spination as shown in Table <xref ref-type="table" rid="T1">1</xref>. Leg measurements: I 9.06 (2.57, 0.99, 2.37, 2.02, 1.11); II 7.87 (2.30, 0.83, 1.98, 1.67, 1.09); III 6.77 (1.99, 0.72, 1.51, 1.52, 1.03); IV 10.10 (2.71, 1.03, 2.27, 2.66, 1.43). Opisthosoma ovoid, medially with four reddish apodemes, posterior half with four faint chevrons; venter reddish brown anteriorly and with two oblique pale stripes converging posteriorly. Spinnerets yellowish.</p><table-wrap id="T1" position="float" orientation="portrait"><label>Table 1.</label><caption><p>Leg spination of <italic><tp:taxon-name><tp:taxon-name-part taxon-name-part-type="genus" reg="Jacaena">J.</tp:taxon-name-part><tp:taxon-name-part taxon-name-part-type="species" reg="menglaensis">menglaensis</tp:taxon-name-part></tp:taxon-name></italic>, female.</p></caption><table id="TID0EYVAE" rules="all"><tbody><tr><th rowspan="1" colspan="1"/><th rowspan="1" colspan="1">I</th><th rowspan="1" colspan="1">II</th><th rowspan="1" colspan="1">III</th><th rowspan="1" colspan="1">IV</th></tr><tr><td rowspan="1" colspan="1">femur</td><td rowspan="1" colspan="1">3 <abbrev xmlns:xlink="http://www.w3.org/1999/xlink" xlink:title="prolateral" id="ABBRID0EROAE" xlink:type="simple">pl</abbrev></td><td rowspan="1" colspan="1"/><td rowspan="1" colspan="1"/><td rowspan="1" colspan="1"/></tr><tr><td rowspan="1" colspan="1">tibia</td><td rowspan="1" colspan="1">7 <abbrev xmlns:xlink="http://www.w3.org/1999/xlink" xlink:title="prolateral ventral" id="ABBRID0EFPAE" xlink:type="simple">pv</abbrev> and 7 <abbrev xmlns:xlink="http://www.w3.org/1999/xlink" xlink:title="retrolateral ventral" id="ABBRID0EJPAE" xlink:type="simple">rv</abbrev></td><td rowspan="1" colspan="1">7 <abbrev xmlns:xlink="http://www.w3.org/1999/xlink" xlink:title="prolateral ventral" id="ABBRID0EQPAE" xlink:type="simple">pv</abbrev> and 6 <abbrev xmlns:xlink="http://www.w3.org/1999/xlink" xlink:title="retrolateral ventral" id="ABBRID0EUPAE" xlink:type="simple">rv</abbrev></td><td rowspan="1" colspan="1">2 <abbrev xmlns:xlink="http://www.w3.org/1999/xlink" xlink:title="prolateral ventral" id="ABBRID0E2PAE" xlink:type="simple">pv</abbrev> and 1 <abbrev xmlns:xlink="http://www.w3.org/1999/xlink" xlink:title="retrolateral ventral" id="ABBRID0E6PAE" xlink:type="simple">rv</abbrev></td><td rowspan="1" colspan="1">1 <abbrev xmlns:xlink="http://www.w3.org/1999/xlink" xlink:title="prolateral" id="ABBRID0EGQAE" xlink:type="simple">pl</abbrev>, 1 <abbrev xmlns:xlink="http://www.w3.org/1999/xlink" xlink:title="prolateral ventral" id="ABBRID0EKQAE" xlink:type="simple">pv</abbrev>, 1 <abbrev xmlns:xlink="http://www.w3.org/1999/xlink" xlink:title="retrolateral" id="ABBRID0EOQAE" xlink:type="simple">rl</abbrev>, 1 <abbrev xmlns:xlink="http://www.w3.org/1999/xlink" xlink:title="retrolateral ventral" id="ABBRID0ESQAE" xlink:type="simple">rv</abbrev></td></tr><tr><td rowspan="1" colspan="1">metatarsus</td><td rowspan="1" colspan="1">4 <abbrev xmlns:xlink="http://www.w3.org/1999/xlink" xlink:title="prolateral ventral" id="ABBRID0E4QAE" xlink:type="simple">pv</abbrev> and 4 <abbrev xmlns:xlink="http://www.w3.org/1999/xlink" xlink:title="retrolateral ventral" id="ABBRID0EBRAE" xlink:type="simple">rv</abbrev></td><td rowspan="1" colspan="1">4 <abbrev xmlns:xlink="http://www.w3.org/1999/xlink" xlink:title="prolateral" id="ABBRID0EIRAE" xlink:type="simple">pl</abbrev> and 4 <abbrev xmlns:xlink="http://www.w3.org/1999/xlink" xlink:title="retrolateral" id="ABBRID0EMRAE" xlink:type="simple">rl</abbrev></td><td rowspan="1" colspan="1">1 <abbrev xmlns:xlink="http://www.w3.org/1999/xlink" xlink:title="prolateral" id="ABBRID0ETRAE" xlink:type="simple">pl</abbrev>, 1 <abbrev xmlns:xlink="http://www.w3.org/1999/xlink" xlink:title="prolateral ventral" id="ABBRID0EXRAE" xlink:type="simple">pv</abbrev>, 1 <abbrev xmlns:xlink="http://www.w3.org/1999/xlink" xlink:title="retrolateral ventral" id="ABBRID0E2RAE" xlink:type="simple">rv</abbrev></td><td rowspan="1" colspan="1">1 <abbrev xmlns:xlink="http://www.w3.org/1999/xlink" xlink:title="retrolateral" id="ABBRID0ECSAE" xlink:type="simple">rl</abbrev>, 2 <abbrev xmlns:xlink="http://www.w3.org/1999/xlink" xlink:title="prolateral ventral" id="ABBRID0EGSAE" xlink:type="simple">pv</abbrev>, 2 <abbrev xmlns:xlink="http://www.w3.org/1999/xlink" xlink:title="retrolateral ventral" id="ABBRID0EKSAE" xlink:type="simple">rv</abbrev></td></tr></tbody></table></table-wrap><p><bold><italic>Epigyne</italic></bold> (Fig. <xref ref-type="fig" rid="F1">1E, F</xref>). Epigynal plate length/width: 1.03/1.87, medially with two copulatory openings nearly elliptic. Vulva with copulatory ducts, laterally sinuous and tapered off, medially curved, forming three coils; spermathecae spherical, separated by more than their diameter from each other, situated in the posterior part of vulva; fertilization ducts pointing laterally.</p></tp:treatment-sec><tp:treatment-sec sec-type="variation" id="SECID0EYSAE"><title>Variations.</title><p>Males: total body length 6.15–6.84. Females: total body length 7.21–8.83.</p></tp:treatment-sec><tp:treatment-sec sec-type="distribution" id="SECID0E4SAE"><title>Distribution.</title><p>China (Yunnan, type locality; Fig. <xref ref-type="fig" rid="F11">11</xref>).</p></tp:treatment-sec><tp:treatment-sec><!--Section generated to contain objects referenced in tp:taxon-treatment.--><fig id="F11" position="float" orientation="portrait"><object-id xmlns:xlink="http://www.w3.org/1999/xlink" content-type="doi" xlink:type="simple">10.3897/zookeys.1144.97073.figure11</object-id><object-id xmlns:xlink="http://www.w3.org/1999/xlink" content-type="arpha" xlink:type="simple">AE6CDFA3-2FD8-5084-BFD9-9AA01DE66C27</object-id><label>Figure 11.</label><caption><p>New distribution records of liocranid species from <abbrev xmlns:xlink="http://www.w3.org/1999/xlink" xlink:title="Xishuangbanna Tropical Botanical Garden" id="ABBRID0EZEBG" xlink:type="simple">XTBG</abbrev>. Solid circle = <italic><tp:taxon-name><tp:taxon-name-part taxon-name-part-type="genus" reg="Jacaena">Jacaena</tp:taxon-name-part><tp:taxon-name-part taxon-name-part-type="species" reg="menglaensis">menglaensis</tp:taxon-name-part></tp:taxon-name></italic>; square = <italic><tp:taxon-name><tp:taxon-name-part taxon-name-part-type="genus" reg="Oedignatha">Oedignatha</tp:taxon-name-part><tp:taxon-name-part taxon-name-part-type="species" reg="dian">dian</tp:taxon-name-part></tp:taxon-name></italic> sp. nov.; triangle = <italic><tp:taxon-name><tp:taxon-name-part taxon-name-part-type="genus" reg="Oedignatha">O.</tp:taxon-name-part><tp:taxon-name-part taxon-name-part-type="species" reg="menglun">menglun</tp:taxon-name-part></tp:taxon-name></italic> sp. nov.</p></caption><graphic xmlns:xlink="http://www.w3.org/1999/xlink" xlink:href="zookeys-1144-197_article-97073__-g011.jpg" position="float" orientation="portrait" xlink:type="simple" id="oo_803995.jpg"><uri content-type="original_file" xlink:type="simple">https://binary.pensoft.net/fig/803995</uri></graphic></fig></tp:treatment-sec><ref-list><ref id="B5"><mixed-citation xmlns:xlink="http://www.w3.org/1999/xlink" xlink:type="simple"><person-group><name name-style="western"><surname>Mu</surname><given-names>Y</given-names></name><name name-style="western"><surname>Zhang</surname><given-names>F</given-names></name></person-group> (<year>2020</year>) <article-title>The genus <italic><tp:taxon-name><tp:taxon-name-part taxon-name-part-type="genus">Jacaena</tp:taxon-name-part></tp:taxon-name></italic> Thorell, 1897 from southern China (<tp:taxon-name><tp:taxon-name-part taxon-name-part-type="order">Araneae</tp:taxon-name-part></tp:taxon-name>: <tp:taxon-name><tp:taxon-name-part taxon-name-part-type="family">Liocranidae</tp:taxon-name-part></tp:taxon-name>).</article-title><source>Zootaxa</source><volume>4819</volume>(<issue>2</issue>): <fpage>335</fpage>–<lpage>348</lpage>. <ext-link xlink:href="10.11646/zootaxa.4819.2.6" ext-link-type="doi" xlink:type="simple">https://doi.org/10.11646/zootaxa.4819.2.6</ext-link></mixed-citation></ref><ref id="B13"><mixed-citation xmlns:xlink="http://www.w3.org/1999/xlink" xlink:type="simple"><person-group><name name-style="western"><surname>Zhang</surname><given-names>F</given-names></name><name name-style="western"><surname>Fu</surname><given-names>J</given-names></name></person-group> (<year>2011</year>) <article-title>First report of the genus <italic><tp:taxon-name><tp:taxon-name-part taxon-name-part-type="genus">Sesieutes</tp:taxon-name-part></tp:taxon-name></italic> Simon (<tp:taxon-name><tp:taxon-name-part taxon-name-part-type="order">Araneae</tp:taxon-name-part></tp:taxon-name>: <tp:taxon-name><tp:taxon-name-part taxon-name-part-type="family">Liocranidae</tp:taxon-name-part></tp:taxon-name>) from China, with description of one new species.</article-title><source>Entomological News</source><volume>121</volume>(<issue>1</issue>): <fpage>69</fpage>–<lpage>74</lpage>. <ext-link xlink:href="10.3157/021.121.0114" ext-link-type="doi" xlink:type="simple">https://doi.org/10.3157/021.121.0114</ext-link></mixed-citation></ref></ref-list></tp:taxon-treatment>
