# Supplementary material for: ﻿On two new Oedignatha species from Xishuangbanna, China, and the first description of the female of Jacaenamenglaensis Mu & Zhang, 2020 (Araneae, Liocranidae)
Source: Zookeys. 2023 Feb 2;1144:197–215. doi: 10.3897/zookeys.1144.97073 (PMC10208088; doi:10.3897/zookeys.1144.97073)
Supplement: XML Treatment for Oedignatha dian [file zookeys.1144.97073-treatment4.xml]

<!DOCTYPE tp:taxon-treatment
  PUBLIC "-//TaxonX//DTD Taxonomic Treatment Publishing DTD v0 20100105//EN" "tax-treatment-NSO.dtd">
<tp:taxon-treatment xmlns:tp="http://www.plazi.org/taxpub"><tp:treatment-meta><kwd-group><label>Taxon classification</label><kwd>
                <named-content content-type="kingdom">Animalia</named-content>
              </kwd><kwd>
                <named-content content-type="order">Araneae</named-content>
              </kwd><kwd>
                <named-content content-type="family">Liocranidae</named-content>
              </kwd></kwd-group><mixed-citation publication-type="journal"><person-group><name><surname>Lu</surname><given-names>Ying</given-names></name><name><surname>Chu</surname><given-names>Chang</given-names></name><name><surname>Li</surname><given-names>Shuqiang</given-names></name><name><surname>Yao</surname><given-names>Zhiyuan</given-names></name></person-group><article-title>﻿On two new <italic><tp:taxon-name><tp:taxon-name-part taxon-name-part-type="genus" reg="Oedignatha">Oedignatha</tp:taxon-name-part></tp:taxon-name></italic> species from Xishuangbanna, China, and the first description of the female of <italic><tp:taxon-name><tp:taxon-name-part taxon-name-part-type="genus" reg="Jacaena">Jacaena</tp:taxon-name-part><tp:taxon-name-part taxon-name-part-type="species" reg="menglaensis">menglaensis</tp:taxon-name-part></tp:taxon-name></italic> Mu &amp; Zhang, 2020 (<tp:taxon-name><tp:taxon-name-part taxon-name-part-type="order">Araneae</tp:taxon-name-part></tp:taxon-name>, <tp:taxon-name><tp:taxon-name-part taxon-name-part-type="family">Liocranidae</tp:taxon-name-part></tp:taxon-name>)</article-title><source>Zookeys</source><day>02</day><month>02</month><year>2023</year><volume>1144</volume><fpage>197</fpage><lpage>215</lpage><pub-id pub-id-type="doi">10.3897/zookeys.1144.97073</pub-id></mixed-citation></tp:treatment-meta><tp:nomenclature><label>﻿</label><tp:taxon-name>
              <object-id xmlns:xlink="http://www.w3.org/1999/xlink" content-type="arpha" xlink:type="simple">70BACEBF-E3B2-539C-8219-DE7AEC75525E</object-id>
              <tp:taxon-name-part taxon-name-part-type="genus" reg="Oedignatha">Oedignatha</tp:taxon-name-part>
              <tp:taxon-name-part taxon-name-part-type="species" reg="dian">dian</tp:taxon-name-part>
              <object-id xmlns:xlink="http://www.w3.org/1999/xlink" content-type="zoobank" xlink:type="simple">https://zoobank.org/A9991F52-8CA6-4857-98E0-F2E94DBD0A7C</object-id>
            </tp:taxon-name><tp:taxon-authority>Lu &amp; Li</tp:taxon-authority><tp:taxon-status xmlns:xlink="http://www.w3.org/1999/xlink" xlink:type="simple">sp. nov.</tp:taxon-status><xref ref-type="fig" rid="F3">Figs 3</xref><xref ref-type="fig" rid="F4">, 4</xref><xref ref-type="fig" rid="F5">, 5</xref><xref ref-type="fig" rid="F6">, 6</xref></tp:nomenclature><tp:treatment-sec sec-type="type material" id="SECID0EOXAE"><title>Type material.</title><p><bold><italic>Holotype</italic></bold>: 1 ♂ (<named-content xmlns:xlink="http://www.w3.org/1999/xlink" content-type="dwc:institutional_code" xlink:title="Institute of Zoology, Chinese Academy of Sciences" xlink:href="http://grbio.org/institution/institute-zoology-chinese-academy-sciences" xlink:type="simple">IZCAS</named-content>-Ar 43819), <bold>China</bold>, Yunnan, Xishuangbanna, Mengla County, Menglun Town, <abbrev xmlns:xlink="http://www.w3.org/1999/xlink" xlink:title="Xishuangbanna Tropical Botanical Garden" id="ABBRID0EAYAE" xlink:type="simple">XTBG</abbrev>, <italic><tp:taxon-name><tp:taxon-name-part taxon-name-part-type="genus" reg="Paramichelia">Paramichelia</tp:taxon-name-part><tp:taxon-name-part taxon-name-part-type="species" reg="baillonii">baillonii</tp:taxon-name-part></tp:taxon-name></italic> plantation (about 20 years old), <named-content xmlns:xlink="http://www.w3.org/1999/xlink" content-type="dwc:verbatimCoordinates" xlink:type="simple"><named-content content-type="geo-json" specific-use="{&#34;type&#34;:&#34;Point&#34;,&#34;coordinates&#34;:[101.267383,21.912867]}" id="NCID0ESYAE" xlink:type="simple">21°54.772'N, 101°16.043'E</named-content></named-content>, 608 m, collected by pitfall traps in leaf litter, 1–15 July 2007, G. Zheng leg. <bold><italic>Paratypes</italic></bold>: 1 ♂ (<named-content xmlns:xlink="http://www.w3.org/1999/xlink" content-type="dwc:institutional_code" xlink:title="Institute of Zoology, Chinese Academy of Sciences" xlink:href="http://grbio.org/institution/institute-zoology-chinese-academy-sciences" xlink:type="simple">IZCAS</named-content>-Ar 43820), same data as holotype, but <named-content xmlns:xlink="http://www.w3.org/1999/xlink" content-type="dwc:verbatimCoordinates" xlink:type="simple"><named-content content-type="geo-json" specific-use="{&#34;type&#34;:&#34;Point&#34;,&#34;coordinates&#34;:[101.284533,21.897050]}" id="NCID0ECZAE" xlink:type="simple">21°53.823'N, 101°17.072'E</named-content></named-content>, 613 m, 16–31 May 2007; 1 ♀ (<named-content xmlns:xlink="http://www.w3.org/1999/xlink" content-type="dwc:institutional_code" xlink:title="Institute of Zoology, Chinese Academy of Sciences" xlink:href="http://grbio.org/institution/institute-zoology-chinese-academy-sciences" xlink:type="simple">IZCAS</named-content>-Ar 43821), same data as holotype, but secondary tropical seasonal rain forest, <named-content xmlns:xlink="http://www.w3.org/1999/xlink" content-type="dwc:verbatimCoordinates" xlink:type="simple"><named-content content-type="geo-json" specific-use="{&#34;type&#34;:&#34;Point&#34;,&#34;coordinates&#34;:[101.274017,21.923800]}" id="NCID0EPZAE" xlink:type="simple">21°55.428'N, 101°16.441'E</named-content></named-content>, 598 m, 1–9 October 2006; 1 ♀ (<named-content xmlns:xlink="http://www.w3.org/1999/xlink" content-type="dwc:institutional_code" xlink:title="Institute of Zoology, Chinese Academy of Sciences" xlink:href="http://grbio.org/institution/institute-zoology-chinese-academy-sciences" xlink:type="simple">IZCAS</named-content>-Ar 43822), same data as holotype, but rubber–tea plantation (about 20 years old.), <named-content xmlns:xlink="http://www.w3.org/1999/xlink" content-type="dwc:verbatimCoordinates" xlink:type="simple"><named-content content-type="geo-json" specific-use="{&#34;type&#34;:&#34;Point&#34;,&#34;coordinates&#34;:[101.282050,21.925850]}" id="NCID0E3ZAE" xlink:type="simple">21°55.551'N, 101°16.923'E</named-content></named-content>, 561 m, 16–31 July 2007.</p></tp:treatment-sec><tp:treatment-sec sec-type="etymology" id="SECID0EB1AE"><title>Etymology.</title><p>The specific name refers to the type locality (Dian is a short name for Yunnan) and is a noun in apposition.</p></tp:treatment-sec><tp:treatment-sec sec-type="diagnosis" id="SECID0EG1AE"><title>Diagnosis.</title><p>The new species resembles <italic><tp:taxon-name><tp:taxon-name-part taxon-name-part-type="genus" reg="Oedignatha">O.</tp:taxon-name-part><tp:taxon-name-part taxon-name-part-type="species" reg="barbata">barbata</tp:taxon-name-part></tp:taxon-name></italic> Deeleman-Reinhold, 2001 (cf. Figs <xref ref-type="fig" rid="F3">3</xref>–<xref ref-type="fig" rid="F6">6</xref> and <xref ref-type="bibr" rid="B2">Deeleman-Reinhold 2001</xref>: 271, figs 362–366): the males have a similar retrolateral tibial apophysis (Figs <xref ref-type="fig" rid="F5">5B, C</xref>, <xref ref-type="fig" rid="F6">6B, C</xref>), and the females have similar bursae and spermathecae (Figs <xref ref-type="fig" rid="F3">3F</xref>, <xref ref-type="fig" rid="F4">4B</xref>). Males can be distinguished by the tegular apophysis entirely sclerotized distally and with small membranous outgrowth basally (arrow 3 in Figs <xref ref-type="fig" rid="F5">5C</xref>, <xref ref-type="fig" rid="F6">6C</xref>; vs tegular apophysis elliptical in ventral view, without these features), and by the tegulum with large membranous area in middle (Figs <xref ref-type="fig" rid="F5">5B</xref>, <xref ref-type="fig" rid="F6">6B</xref>; vs tegulum without membranous area); females by the epigyne with two round spots (Figs <xref ref-type="fig" rid="F3">3E</xref>, <xref ref-type="fig" rid="F4">4A</xref>; vs epigyne with two long elliptical strips).</p><fig id="F3" position="float" orientation="portrait"><object-id xmlns:xlink="http://www.w3.org/1999/xlink" content-type="doi" xlink:type="simple">10.3897/zookeys.1144.97073.figure3</object-id><object-id xmlns:xlink="http://www.w3.org/1999/xlink" content-type="arpha" xlink:type="simple">94F15173-112F-51E6-B9CB-1ED21D09A448</object-id><label>Figure 3.</label><caption><p><italic><tp:taxon-name><tp:taxon-name-part taxon-name-part-type="genus" reg="Oedignatha">Oedignatha</tp:taxon-name-part><tp:taxon-name-part taxon-name-part-type="species" reg="dian">dian</tp:taxon-name-part></tp:taxon-name></italic> sp. nov., holotype male (<bold>A, B</bold>) and paratype female (<bold>C–F</bold>) <bold>A</bold> habitus, dorsal view <bold>B</bold> habitus, ventral view <bold>C</bold> habitus, dorsal view <bold>D</bold> habitus, ventral view <bold>E</bold> epigyne, ventral view <bold>F</bold> vulva, dorsal view. Abbreviations: B = bursa, CD = copulatory duct, CO = copulatory opening, FD = fertilization duct, SP = spermathecae. Scale bars: 1 mm (<bold>A–D</bold>), 0.2 mm (<bold>E, F</bold>).</p></caption><graphic xmlns:xlink="http://www.w3.org/1999/xlink" xlink:href="zookeys-1144-197_article-97073__-g003.jpg" position="float" orientation="portrait" xlink:type="simple" id="oo_803987.jpg"><uri content-type="original_file" xlink:type="simple">https://binary.pensoft.net/fig/803987</uri></graphic></fig><fig id="F4" position="float" orientation="portrait"><object-id xmlns:xlink="http://www.w3.org/1999/xlink" content-type="doi" xlink:type="simple">10.3897/zookeys.1144.97073.figure4</object-id><object-id xmlns:xlink="http://www.w3.org/1999/xlink" content-type="arpha" xlink:type="simple">DE4C7A17-13F1-5FB9-82A4-D6219BF9DAE5</object-id><label>Figure 4.</label><caption><p><italic><tp:taxon-name><tp:taxon-name-part taxon-name-part-type="genus" reg="Oedignatha">Oedignatha</tp:taxon-name-part><tp:taxon-name-part taxon-name-part-type="species" reg="dian">dian</tp:taxon-name-part></tp:taxon-name></italic> sp. nov., paratype female (<bold>A, B</bold>) <bold>A</bold> epigyne, ventral view <bold>B</bold> vulva, dorsal view. Abbreviations: B = bursa, CD = copulatory duct, CO = copulatory opening, FD = fertilization duct, SP = spermathecae. Scale bars: 0.2 mm.</p></caption><graphic xmlns:xlink="http://www.w3.org/1999/xlink" xlink:href="zookeys-1144-197_article-97073__-g004.jpg" position="float" orientation="portrait" xlink:type="simple" id="oo_803988.jpg"><uri content-type="original_file" xlink:type="simple">https://binary.pensoft.net/fig/803988</uri></graphic></fig><fig id="F5" position="float" orientation="portrait"><object-id xmlns:xlink="http://www.w3.org/1999/xlink" content-type="doi" xlink:type="simple">10.3897/zookeys.1144.97073.figure5</object-id><object-id xmlns:xlink="http://www.w3.org/1999/xlink" content-type="arpha" xlink:type="simple">6C004B34-75EB-573F-8C2E-9BFB85738404</object-id><label>Figure 5.</label><caption><p><italic><tp:taxon-name><tp:taxon-name-part taxon-name-part-type="genus" reg="Oedignatha">Oedignatha</tp:taxon-name-part><tp:taxon-name-part taxon-name-part-type="species" reg="dian">dian</tp:taxon-name-part></tp:taxon-name></italic> sp. nov., holotype male <bold>A–C</bold> palp <bold>A</bold> prolateral view, arrow 2 points at prolateral process <bold>B</bold> ventral view <bold>C</bold> retrolateral view, arrow 1 points at dorsal hump, arrow 3 points at membranous outgrowth. Abbreviations: E = embolus, RTA = retrolateral tibial apophysis, SD = sperm duct, TA = tegular apophysis. Scale bar: 0.2 mm.</p></caption><graphic xmlns:xlink="http://www.w3.org/1999/xlink" xlink:href="zookeys-1144-197_article-97073__-g005.jpg" position="float" orientation="portrait" xlink:type="simple" id="oo_803989.jpg"><uri content-type="original_file" xlink:type="simple">https://binary.pensoft.net/fig/803989</uri></graphic></fig><fig id="F6" position="float" orientation="portrait"><object-id xmlns:xlink="http://www.w3.org/1999/xlink" content-type="doi" xlink:type="simple">10.3897/zookeys.1144.97073.figure6</object-id><object-id xmlns:xlink="http://www.w3.org/1999/xlink" content-type="arpha" xlink:type="simple">F843BABF-2090-50BE-87C4-72029F3F3143</object-id><label>Figure 6.</label><caption><p><italic><tp:taxon-name><tp:taxon-name-part taxon-name-part-type="genus" reg="Oedignatha">Oedignatha</tp:taxon-name-part><tp:taxon-name-part taxon-name-part-type="species" reg="dian">dian</tp:taxon-name-part></tp:taxon-name></italic> sp. nov., holotype male <bold>A–C</bold> palp <bold>A</bold> prolateral view, arrow 2 points at prolateral process <bold>B</bold> ventral view <bold>C</bold> retrolateral view, arrow 1 points at dorsal hump, arrow 3 points at membranous outgrowth. Abbreviations: E = embolus, RTA = retrolateral tibial apophysis, SD = sperm duct, TA = tegular apophysis. Scale bar: 0.2 mm.</p></caption><graphic xmlns:xlink="http://www.w3.org/1999/xlink" xlink:href="zookeys-1144-197_article-97073__-g006.jpg" position="float" orientation="portrait" xlink:type="simple" id="oo_803990.jpg"><uri content-type="original_file" xlink:type="simple">https://binary.pensoft.net/fig/803990</uri></graphic></fig></tp:treatment-sec><tp:treatment-sec sec-type="description" id="SECID0EWAAG"><title>Description.</title><p><bold>Male</bold> (<bold>holotype</bold>, <named-content xmlns:xlink="http://www.w3.org/1999/xlink" content-type="dwc:institutional_code" xlink:title="Institute of Zoology, Chinese Academy of Sciences" xlink:href="http://grbio.org/institution/institute-zoology-chinese-academy-sciences" xlink:type="simple">IZCAS</named-content>-Ar 43819; Fig. <xref ref-type="fig" rid="F3">3A, B</xref>). Total body length 4.34: carapace 2.39 long, 1.67 wide; opisthosoma 1.95 long, 1.34 wide. Carapace reddish brown, sclerotized, with faint radial grooves and covered with pits, oval but strongly constricted at first coxae, lateral margins slightly sinuous; fovea as longitudinal slit-like. Eye sizes and interdistances: <abbrev xmlns:xlink="http://www.w3.org/1999/xlink" xlink:title="anterior median eye" id="ABBRID0EJBAG" xlink:type="simple">AME</abbrev> 0.12, <abbrev xmlns:xlink="http://www.w3.org/1999/xlink" xlink:title="anterior lateral eye" id="ABBRID0ENBAG" xlink:type="simple">ALE</abbrev> 0.11, <abbrev xmlns:xlink="http://www.w3.org/1999/xlink" xlink:title="posterior median eye" id="ABBRID0ERBAG" xlink:type="simple">PME</abbrev> 0.10, <abbrev xmlns:xlink="http://www.w3.org/1999/xlink" xlink:title="posterior lateral eye" id="ABBRID0EVBAG" xlink:type="simple">PLE</abbrev> 0.09; <abbrev xmlns:xlink="http://www.w3.org/1999/xlink" xlink:title="anterior median eye" id="ABBRID0EZBAG" xlink:type="simple">AME</abbrev>–<abbrev xmlns:xlink="http://www.w3.org/1999/xlink" xlink:title="anterior median eye" id="ABBRID0E4BAG" xlink:type="simple">AME</abbrev> 0.10, <abbrev xmlns:xlink="http://www.w3.org/1999/xlink" xlink:title="anterior median eye" id="ABBRID0EBCAG" xlink:type="simple">AME</abbrev>–<abbrev xmlns:xlink="http://www.w3.org/1999/xlink" xlink:title="anterior lateral eye" id="ABBRID0EFCAG" xlink:type="simple">ALE</abbrev> 0.08, <abbrev xmlns:xlink="http://www.w3.org/1999/xlink" xlink:title="posterior median eye" id="ABBRID0EJCAG" xlink:type="simple">PME</abbrev>–<abbrev xmlns:xlink="http://www.w3.org/1999/xlink" xlink:title="posterior median eye" id="ABBRID0ENCAG" xlink:type="simple">PME</abbrev> 0.23, <abbrev xmlns:xlink="http://www.w3.org/1999/xlink" xlink:title="posterior median eye" id="ABBRID0ERCAG" xlink:type="simple">PME</abbrev>–<abbrev xmlns:xlink="http://www.w3.org/1999/xlink" xlink:title="posterior lateral eye" id="ABBRID0EVCAG" xlink:type="simple">PLE</abbrev> 0.21, <abbrev xmlns:xlink="http://www.w3.org/1999/xlink" xlink:title="anterior lateral eye" id="ABBRID0EZCAG" xlink:type="simple">ALE</abbrev>–<abbrev xmlns:xlink="http://www.w3.org/1999/xlink" xlink:title="posterior lateral eye" id="ABBRID0E4CAG" xlink:type="simple">PLE</abbrev> 0.09; <abbrev xmlns:xlink="http://www.w3.org/1999/xlink" xlink:title="median ocular area" id="ABBRID0EBDAG" xlink:type="simple">MOA</abbrev> 0.33 long, anterior width 0.34, posterior width 0.41. Clypeus with conical hump. Chelicerae reddish brown strongly protruding (length: 0.97) in anterior part and knee-shaped, and with basal protuberance, covered with long setae, bearing unique thin macrosetae medially crossing each other, with three promarginal teeth and five retromarginal teeth. Endites and labium reddish brown; endite constricted in middle, median margin grooved, subapically with large, semicircular membranous area, apical margin with long, curved setae. Labium 1.33 times longer than wide, with subbasal constriction. Sternum reddish brown. Legs yellowish. Leg spination as shown in Table <xref ref-type="table" rid="T2">2</xref>. Leg measurements: I 9.31 (2.32, 0.62, 2.43, 2.39, 1.55); II 7.10 (1.93, 0.61, 1.71, 1.77, 1.08); III 5.86 (1.63, 0.44, 1.23, 1.59, 0.97); IV 8.19 (2.23, 0.55, 1.87, 2.35, 1.19). Opisthosoma reddish brown with faint reticulate pattern, oval, with large scutum covering entire dorsum surface; venter anteriorly reddish brown, posteriorly grey. Spinnerets grey.</p><table-wrap id="T2" position="float" orientation="portrait"><label>Table 2.</label><caption><p>Leg spination of <italic><tp:taxon-name><tp:taxon-name-part taxon-name-part-type="genus" reg="Oedignatha">O.</tp:taxon-name-part><tp:taxon-name-part taxon-name-part-type="species" reg="dian">dian</tp:taxon-name-part></tp:taxon-name></italic> sp. nov., male.</p></caption><table id="TID0E26AE" rules="all"><tbody><tr><th rowspan="1" colspan="1"/><th rowspan="1" colspan="1">I</th><th rowspan="1" colspan="1">II</th><th rowspan="1" colspan="1">III</th><th rowspan="1" colspan="1">IV</th></tr><tr><td rowspan="1" colspan="1">femur</td><td rowspan="1" colspan="1">1 <abbrev xmlns:xlink="http://www.w3.org/1999/xlink" xlink:title="prolateral" id="ABBRID0EZEAG" xlink:type="simple">pl</abbrev></td><td rowspan="1" colspan="1">1 d</td><td rowspan="1" colspan="1"/><td rowspan="1" colspan="1"/></tr><tr><td rowspan="1" colspan="1">tibia</td><td rowspan="1" colspan="1">8 <abbrev xmlns:xlink="http://www.w3.org/1999/xlink" xlink:title="prolateral ventral" id="ABBRID0ENFAG" xlink:type="simple">pv</abbrev> and 8 <abbrev xmlns:xlink="http://www.w3.org/1999/xlink" xlink:title="retrolateral ventral" id="ABBRID0ERFAG" xlink:type="simple">rv</abbrev></td><td rowspan="1" colspan="1">7 <abbrev xmlns:xlink="http://www.w3.org/1999/xlink" xlink:title="prolateral ventral" id="ABBRID0EYFAG" xlink:type="simple">pv</abbrev> and 6 <abbrev xmlns:xlink="http://www.w3.org/1999/xlink" xlink:title="retrolateral ventral" id="ABBRID0E3FAG" xlink:type="simple">rv</abbrev></td><td rowspan="1" colspan="1">2 <abbrev xmlns:xlink="http://www.w3.org/1999/xlink" xlink:title="prolateral" id="ABBRID0EDGAG" xlink:type="simple">pl</abbrev> and 3 <abbrev xmlns:xlink="http://www.w3.org/1999/xlink" xlink:title="retrolateral ventral" id="ABBRID0EHGAG" xlink:type="simple">rv</abbrev></td><td rowspan="1" colspan="1">2 <abbrev xmlns:xlink="http://www.w3.org/1999/xlink" xlink:title="prolateral ventral" id="ABBRID0EOGAG" xlink:type="simple">pv</abbrev> and 3 <abbrev xmlns:xlink="http://www.w3.org/1999/xlink" xlink:title="retrolateral ventral" id="ABBRID0ESGAG" xlink:type="simple">rv</abbrev></td></tr><tr><td rowspan="1" colspan="1">metatarsus</td><td rowspan="1" colspan="1">6 <abbrev xmlns:xlink="http://www.w3.org/1999/xlink" xlink:title="prolateral ventral" id="ABBRID0E4GAG" xlink:type="simple">pv</abbrev> and 6 <abbrev xmlns:xlink="http://www.w3.org/1999/xlink" xlink:title="retrolateral ventral" id="ABBRID0EBHAG" xlink:type="simple">rv</abbrev></td><td rowspan="1" colspan="1">5 <abbrev xmlns:xlink="http://www.w3.org/1999/xlink" xlink:title="prolateral" id="ABBRID0EIHAG" xlink:type="simple">pl</abbrev> and 4 <abbrev xmlns:xlink="http://www.w3.org/1999/xlink" xlink:title="retrolateral" id="ABBRID0EMHAG" xlink:type="simple">rl</abbrev></td><td rowspan="1" colspan="1">1 <abbrev xmlns:xlink="http://www.w3.org/1999/xlink" xlink:title="prolateral ventral" id="ABBRID0ETHAG" xlink:type="simple">pv</abbrev> and 1 <abbrev xmlns:xlink="http://www.w3.org/1999/xlink" xlink:title="retrolateral ventral" id="ABBRID0EXHAG" xlink:type="simple">rv</abbrev></td><td rowspan="1" colspan="1">1 <abbrev xmlns:xlink="http://www.w3.org/1999/xlink" xlink:title="prolateral ventral" id="ABBRID0E5HAG" xlink:type="simple">pv</abbrev> and 1 <abbrev xmlns:xlink="http://www.w3.org/1999/xlink" xlink:title="retrolateral ventral" id="ABBRID0ECIAG" xlink:type="simple">rv</abbrev></td></tr></tbody></table></table-wrap><p><bold><italic>Palp</italic></bold> (Figs <xref ref-type="fig" rid="F5">5A–C</xref>, <xref ref-type="fig" rid="F6">6A–C</xref>). Tibia length/width: 0.54/0.25, distally with dorsal hump (arrow 1 in Figs <xref ref-type="fig" rid="F5">5C</xref>, <xref ref-type="fig" rid="F6">6C</xref>), prolateral triangular process (arrow 2 in Figs <xref ref-type="fig" rid="F5">5A</xref>, <xref ref-type="fig" rid="F6">6A</xref>), and with retrolateral tibial apophysis (length/width: 0.14/0.06) sclerotized, with dorsal branch the larger, triangular, and ventral branch thin, laminate. Cymbium long and narrow. Bulbus length/width: 0.42/0.37, 1/2 length of cymbium. Tegulum with distinct, sinuous sperm duct and large membranous area in middle. Tegular apophysis strongly sclerotized distally and with small membranous outgrowth basally (arrow 3 in Figs <xref ref-type="fig" rid="F5">5C</xref>, <xref ref-type="fig" rid="F6">6C</xref>). Embolus filiform, curved and tapered apically, originating from 8:00–9:30 o’clock on tegulum.</p><p><bold>Female</bold> (<bold>paratype</bold>, <named-content xmlns:xlink="http://www.w3.org/1999/xlink" content-type="dwc:institutional_code" xlink:title="Institute of Zoology, Chinese Academy of Sciences" xlink:href="http://grbio.org/institution/institute-zoology-chinese-academy-sciences" xlink:type="simple">IZCAS</named-content>-Ar 43821; Fig. <xref ref-type="fig" rid="F3">3C, D</xref>). Total body length 5.46: carapace 2.56 long, 1.76 wide; opisthosoma 2.90 long, 1.82 wide. Color and somatic morphology as in male, except as noted. Eye sizes and interdistances: <abbrev xmlns:xlink="http://www.w3.org/1999/xlink" xlink:title="anterior median eye" id="ABBRID0E2JAG" xlink:type="simple">AME</abbrev> 0.13, <abbrev xmlns:xlink="http://www.w3.org/1999/xlink" xlink:title="anterior lateral eye" id="ABBRID0E6JAG" xlink:type="simple">ALE</abbrev> 0.12, <abbrev xmlns:xlink="http://www.w3.org/1999/xlink" xlink:title="posterior median eye" id="ABBRID0EDKAG" xlink:type="simple">PME</abbrev> 0.10, <abbrev xmlns:xlink="http://www.w3.org/1999/xlink" xlink:title="posterior lateral eye" id="ABBRID0EHKAG" xlink:type="simple">PLE</abbrev> 0.10; <abbrev xmlns:xlink="http://www.w3.org/1999/xlink" xlink:title="anterior median eye" id="ABBRID0ELKAG" xlink:type="simple">AME</abbrev>–<abbrev xmlns:xlink="http://www.w3.org/1999/xlink" xlink:title="anterior median eye" id="ABBRID0EPKAG" xlink:type="simple">AME</abbrev> 0.12, <abbrev xmlns:xlink="http://www.w3.org/1999/xlink" xlink:title="anterior median eye" id="ABBRID0ETKAG" xlink:type="simple">AME</abbrev>–<abbrev xmlns:xlink="http://www.w3.org/1999/xlink" xlink:title="anterior lateral eye" id="ABBRID0EXKAG" xlink:type="simple">ALE</abbrev> 0.09, <abbrev xmlns:xlink="http://www.w3.org/1999/xlink" xlink:title="posterior median eye" id="ABBRID0E2KAG" xlink:type="simple">PME</abbrev>–<abbrev xmlns:xlink="http://www.w3.org/1999/xlink" xlink:title="posterior median eye" id="ABBRID0E6KAG" xlink:type="simple">PME</abbrev> 0.21, <abbrev xmlns:xlink="http://www.w3.org/1999/xlink" xlink:title="posterior median eye" id="ABBRID0EDLAG" xlink:type="simple">PME</abbrev>–<abbrev xmlns:xlink="http://www.w3.org/1999/xlink" xlink:title="posterior lateral eye" id="ABBRID0EHLAG" xlink:type="simple">PLE</abbrev> 0.20, <abbrev xmlns:xlink="http://www.w3.org/1999/xlink" xlink:title="anterior lateral eye" id="ABBRID0ELLAG" xlink:type="simple">ALE</abbrev>–<abbrev xmlns:xlink="http://www.w3.org/1999/xlink" xlink:title="posterior lateral eye" id="ABBRID0EPLAG" xlink:type="simple">PLE</abbrev> 0.08; <abbrev xmlns:xlink="http://www.w3.org/1999/xlink" xlink:title="median ocular area" id="ABBRID0ETLAG" xlink:type="simple">MOA</abbrev> 0.34 long, anterior width 0.37, posterior width 0.41. Leg measurements: I 9.76 (2.52, 0.66, 2.79, 2.57, 1.22); II 7.44 (2.24, 0.56, 1.94, 1.75, 0.95); III 6.35 (1.66, 0.58, 1.32, 1.75, 1.04); IV 9.12 (2.46, 0.64, 2.13, 2.56, 1.33). Opisthosoma brown, with scutum covering 4/5 of dorsum surface; venter of opisthosoma with epigastric scutum and with two brown stripes converging posteriorly; laterally with pale stripes.</p><p><bold><italic>Epigyne</italic></bold> (Figs <xref ref-type="fig" rid="F3">3E, F</xref>, <xref ref-type="fig" rid="F4">4A, B</xref>). Epigynal plate rectangular, length/width: 0.82/1.10, with two dark, round spots visible by transparency. Vulva with large spherical spermathecae, separated by less than their diameter from each other, roundish bursae and pair of fertilization ducts pointing antero-laterally. Copulatory openings wide, visible in ventral view. Copulatory ducts nearly elliptical in dorsal view, connecting bursae to spermathecae.</p></tp:treatment-sec><tp:treatment-sec sec-type="variation" id="SECID0EGMAG"><title>Variations.</title><p>Paratype male: total body length 5.21. Second paratype female: total body length 6.18.</p></tp:treatment-sec><tp:treatment-sec sec-type="distribution" id="SECID0ELMAG"><title>Distribution.</title><p>China (Yunnan, type locality; Fig. <xref ref-type="fig" rid="F11">11</xref>).</p></tp:treatment-sec><tp:treatment-sec sec-type="notes" id="SECID0EVMAG"><title>Note.</title><p>The new species maybe identical to <tp:taxon-name><tp:taxon-name-part taxon-name-part-type="genus" reg="Oedignatha">Oedignatha</tp:taxon-name-part><tp:taxon-name-part taxon-name-part-type="uncertainty-rank">cf.</tp:taxon-name-part><tp:taxon-name-part taxon-name-part-type="species" reg="jocquei">jocquei</tp:taxon-name-part></tp:taxon-name> of <xref ref-type="bibr" rid="B6">Ramírez (2014</xref>: 233, fig. 161f–h, based on material from Ha Tinh, Vietnam). Further studies are necessary for solid conclusion.</p></tp:treatment-sec><tp:treatment-sec><!--Section generated to contain objects referenced in tp:taxon-treatment.--><fig id="F11" position="float" orientation="portrait"><object-id xmlns:xlink="http://www.w3.org/1999/xlink" content-type="doi" xlink:type="simple">10.3897/zookeys.1144.97073.figure11</object-id><object-id xmlns:xlink="http://www.w3.org/1999/xlink" content-type="arpha" xlink:type="simple">AE6CDFA3-2FD8-5084-BFD9-9AA01DE66C27</object-id><label>Figure 11.</label><caption><p>New distribution records of liocranid species from <abbrev xmlns:xlink="http://www.w3.org/1999/xlink" xlink:title="Xishuangbanna Tropical Botanical Garden" id="ABBRID0EZEBG" xlink:type="simple">XTBG</abbrev>. Solid circle = <italic><tp:taxon-name><tp:taxon-name-part taxon-name-part-type="genus" reg="Jacaena">Jacaena</tp:taxon-name-part><tp:taxon-name-part taxon-name-part-type="species" reg="menglaensis">menglaensis</tp:taxon-name-part></tp:taxon-name></italic>; square = <italic><tp:taxon-name><tp:taxon-name-part taxon-name-part-type="genus" reg="Oedignatha">Oedignatha</tp:taxon-name-part><tp:taxon-name-part taxon-name-part-type="species" reg="dian">dian</tp:taxon-name-part></tp:taxon-name></italic> sp. nov.; triangle = <italic><tp:taxon-name><tp:taxon-name-part taxon-name-part-type="genus" reg="Oedignatha">O.</tp:taxon-name-part><tp:taxon-name-part taxon-name-part-type="species" reg="menglun">menglun</tp:taxon-name-part></tp:taxon-name></italic> sp. nov.</p></caption><graphic xmlns:xlink="http://www.w3.org/1999/xlink" xlink:href="zookeys-1144-197_article-97073__-g011.jpg" position="float" orientation="portrait" xlink:type="simple" id="oo_803995.jpg"><uri content-type="original_file" xlink:type="simple">https://binary.pensoft.net/fig/803995</uri></graphic></fig></tp:treatment-sec><ref-list><ref id="B2"><mixed-citation xmlns:xlink="http://www.w3.org/1999/xlink" xlink:type="simple"><person-group><name name-style="western"><surname>Deeleman-Reinhold</surname><given-names>CL</given-names></name></person-group> (<year>2001</year>) <source>Forest spiders of South East Asia: with a revision of the sac and ground spiders (<tp:taxon-name><tp:taxon-name-part taxon-name-part-type="order">Araneae</tp:taxon-name-part></tp:taxon-name>: <tp:taxon-name><tp:taxon-name-part taxon-name-part-type="family">Clubionidae</tp:taxon-name-part></tp:taxon-name>, <tp:taxon-name><tp:taxon-name-part taxon-name-part-type="family">Corinnidae</tp:taxon-name-part></tp:taxon-name>, <tp:taxon-name><tp:taxon-name-part taxon-name-part-type="family">Liocranidae</tp:taxon-name-part></tp:taxon-name>, <tp:taxon-name><tp:taxon-name-part taxon-name-part-type="family">Gnaphosidae</tp:taxon-name-part></tp:taxon-name>, <tp:taxon-name><tp:taxon-name-part taxon-name-part-type="family">Prodidomidae</tp:taxon-name-part></tp:taxon-name> and <tp:taxon-name><tp:taxon-name-part taxon-name-part-type="family">Trochanterriidae</tp:taxon-name-part></tp:taxon-name> [sic]).</source><publisher-name>Brill</publisher-name>, <publisher-loc>Leiden</publisher-loc>, <size units="page">591 pp</size>. <ext-link xlink:href="10.1163/9789004475588" ext-link-type="doi" xlink:type="simple">https://doi.org/10.1163/9789004475588</ext-link></mixed-citation></ref><ref id="B6"><mixed-citation xmlns:xlink="http://www.w3.org/1999/xlink" xlink:type="simple"><person-group><name name-style="western"><surname>Ramírez</surname><given-names>MJ</given-names></name></person-group> (<year>2014</year>) <article-title>The morphology and phylogeny of dionychan spiders (<tp:taxon-name><tp:taxon-name-part taxon-name-part-type="order">Araneae</tp:taxon-name-part></tp:taxon-name>: <tp:taxon-name><tp:taxon-name-part taxon-name-part-type="suborder">Araneomorphae</tp:taxon-name-part></tp:taxon-name>).</article-title><source>Bulletin of the American Museum of Natural History</source><volume>390</volume>: <fpage>1</fpage>–<lpage>374</lpage>. <ext-link xlink:href="10.1206/821.1" ext-link-type="doi" xlink:type="simple">https://doi.org/10.1206/821.1</ext-link></mixed-citation></ref></ref-list></tp:taxon-treatment>
