# Supplementary material for: ﻿On two new Oedignatha species from Xishuangbanna, China, and the first description of the female of Jacaenamenglaensis Mu & Zhang, 2020 (Araneae, Liocranidae)
Source: Zookeys. 2023 Feb 2;1144:197–215. doi: 10.3897/zookeys.1144.97073 (PMC10208088; doi:10.3897/zookeys.1144.97073)
Supplement: XML Treatment for Oedignatha menglun [file zookeys.1144.97073-treatment5.xml]

<!DOCTYPE tp:taxon-treatment
  PUBLIC "-//TaxonX//DTD Taxonomic Treatment Publishing DTD v0 20100105//EN" "tax-treatment-NSO.dtd">
<tp:taxon-treatment xmlns:tp="http://www.plazi.org/taxpub"><tp:treatment-meta><kwd-group><label>Taxon classification</label><kwd>
                <named-content content-type="kingdom">Animalia</named-content>
              </kwd><kwd>
                <named-content content-type="order">Araneae</named-content>
              </kwd><kwd>
                <named-content content-type="family">Liocranidae</named-content>
              </kwd></kwd-group><mixed-citation publication-type="journal"><person-group><name><surname>Lu</surname><given-names>Ying</given-names></name><name><surname>Chu</surname><given-names>Chang</given-names></name><name><surname>Li</surname><given-names>Shuqiang</given-names></name><name><surname>Yao</surname><given-names>Zhiyuan</given-names></name></person-group><article-title>﻿On two new <italic><tp:taxon-name><tp:taxon-name-part taxon-name-part-type="genus" reg="Oedignatha">Oedignatha</tp:taxon-name-part></tp:taxon-name></italic> species from Xishuangbanna, China, and the first description of the female of <italic><tp:taxon-name><tp:taxon-name-part taxon-name-part-type="genus" reg="Jacaena">Jacaena</tp:taxon-name-part><tp:taxon-name-part taxon-name-part-type="species" reg="menglaensis">menglaensis</tp:taxon-name-part></tp:taxon-name></italic> Mu &amp; Zhang, 2020 (<tp:taxon-name><tp:taxon-name-part taxon-name-part-type="order">Araneae</tp:taxon-name-part></tp:taxon-name>, <tp:taxon-name><tp:taxon-name-part taxon-name-part-type="family">Liocranidae</tp:taxon-name-part></tp:taxon-name>)</article-title><source>Zookeys</source><day>02</day><month>02</month><year>2023</year><volume>1144</volume><fpage>197</fpage><lpage>215</lpage><pub-id pub-id-type="doi">10.3897/zookeys.1144.97073</pub-id></mixed-citation></tp:treatment-meta><tp:nomenclature><label>﻿</label><tp:taxon-name>
              <object-id xmlns:xlink="http://www.w3.org/1999/xlink" content-type="arpha" xlink:type="simple">9A488A89-7576-567C-8F17-5A0B47FB4985</object-id>
              <tp:taxon-name-part taxon-name-part-type="genus" reg="Oedignatha">Oedignatha</tp:taxon-name-part>
              <tp:taxon-name-part taxon-name-part-type="species" reg="menglun">menglun</tp:taxon-name-part>
              <object-id xmlns:xlink="http://www.w3.org/1999/xlink" content-type="zoobank" xlink:type="simple">https://zoobank.org/9C5837D9-A2BD-40D2-B9E3-4462D099EEE6</object-id>
            </tp:taxon-name><tp:taxon-authority>Lu &amp; Li</tp:taxon-authority><tp:taxon-status xmlns:xlink="http://www.w3.org/1999/xlink" xlink:type="simple">sp. nov.</tp:taxon-status><xref ref-type="fig" rid="F7">Figs 7</xref><xref ref-type="fig" rid="F8">, 8</xref><xref ref-type="fig" rid="F9">, 9</xref><xref ref-type="fig" rid="F10">, 10</xref></tp:nomenclature><tp:treatment-sec sec-type="type material" id="SECID0EGPAG"><title>Type material.</title><p><bold><italic>Holotype</italic></bold>: 1 ♂ (<named-content xmlns:xlink="http://www.w3.org/1999/xlink" content-type="dwc:institutional_code" xlink:title="Institute of Zoology, Chinese Academy of Sciences" xlink:href="http://grbio.org/institution/institute-zoology-chinese-academy-sciences" xlink:type="simple">IZCAS</named-content>-Ar 43823), <bold>China</bold>, Yunnan, Xishuangbanna, Mengla County, Menglun Town, <abbrev xmlns:xlink="http://www.w3.org/1999/xlink" xlink:title="Xishuangbanna Tropical Botanical Garden" id="ABBRID0EYPAG" xlink:type="simple">XTBG</abbrev>, Primary tropical seasonal rain forest, <named-content xmlns:xlink="http://www.w3.org/1999/xlink" content-type="dwc:verbatimCoordinates" xlink:type="simple"><named-content content-type="geo-json" specific-use="{&#34;type&#34;:&#34;Point&#34;,&#34;coordinates&#34;:[101.216617,21.957417]}" id="NCID0E6PAG" xlink:type="simple">21°57.445'N, 101°12.997'E</named-content></named-content>, 744 m, hand catch in leaf litter, 4–11 May 2007, G. Zheng leg. <bold><italic>Paratypes</italic></bold>: 1 ♂ (<named-content xmlns:xlink="http://www.w3.org/1999/xlink" content-type="dwc:institutional_code" xlink:title="Institute of Zoology, Chinese Academy of Sciences" xlink:href="http://grbio.org/institution/institute-zoology-chinese-academy-sciences" xlink:type="simple">IZCAS</named-content>-Ar 43824), same data as holotype, but <named-content xmlns:xlink="http://www.w3.org/1999/xlink" content-type="dwc:verbatimCoordinates" xlink:type="simple"><named-content content-type="geo-json" specific-use="{&#34;type&#34;:&#34;Point&#34;,&#34;coordinates&#34;:[101.275000,21.917250]}" id="NCID0EPQAG" xlink:type="simple">21°55.035'N, 101°16.500'E</named-content></named-content>, 558 m, 19–26 May 2007; 1 ♀ (<named-content xmlns:xlink="http://www.w3.org/1999/xlink" content-type="dwc:institutional_code" xlink:title="Institute of Zoology, Chinese Academy of Sciences" xlink:href="http://grbio.org/institution/institute-zoology-chinese-academy-sciences" xlink:type="simple">IZCAS</named-content>-Ar 43825), same data as holotype, but secondary tropical seasonal moist forest, <named-content xmlns:xlink="http://www.w3.org/1999/xlink" content-type="dwc:verbatimCoordinates" xlink:type="simple"><named-content content-type="geo-json" specific-use="{&#34;type&#34;:&#34;Point&#34;,&#34;coordinates&#34;:[101.283033,21.916400]}" id="NCID0E3QAG" xlink:type="simple">21°54.984'N, 101°16.982'E</named-content></named-content>, 656 m, collected by pitfall traps in leaf litter, 1–9 September 2006; 1♀ (<named-content xmlns:xlink="http://www.w3.org/1999/xlink" content-type="dwc:institutional_code" xlink:title="Institute of Zoology, Chinese Academy of Sciences" xlink:href="http://grbio.org/institution/institute-zoology-chinese-academy-sciences" xlink:type="simple">IZCAS</named-content>-Ar 43826), same data as holotype, but <named-content xmlns:xlink="http://www.w3.org/1999/xlink" content-type="dwc:verbatimCoordinates" xlink:type="simple"><named-content content-type="geo-json" specific-use="{&#34;type&#34;:&#34;Point&#34;,&#34;coordinates&#34;:[101.275000,21.917250]}" id="NCID0EJRAG" xlink:type="simple">21°55.035'N, 101°16.500'E</named-content></named-content>, 558 m, 5–12 October 2006.</p></tp:treatment-sec><tp:treatment-sec sec-type="etymology" id="SECID0EORAG"><title>Etymology.</title><p>The specific name refers to the type locality and is a noun in apposition.</p></tp:treatment-sec><tp:treatment-sec sec-type="diagnosis" id="SECID0ETRAG"><title>Diagnosis.</title><p>The new species resembles <italic><tp:taxon-name><tp:taxon-name-part taxon-name-part-type="genus" reg="Oedignatha">O.</tp:taxon-name-part><tp:taxon-name-part taxon-name-part-type="species" reg="jocquei">jocquei</tp:taxon-name-part></tp:taxon-name></italic> (cf. Figs <xref ref-type="fig" rid="F7">7</xref>–<xref ref-type="fig" rid="F10">10</xref> with <xref ref-type="bibr" rid="B2">Deeleman-Reinhold 2001</xref>: 268, figs 357–361): males have a similar embolus (Figs <xref ref-type="fig" rid="F9">9B</xref>, <xref ref-type="fig" rid="F10">10B</xref>) and females have a similar spermatheca (Figs <xref ref-type="fig" rid="F7">7F</xref>, <xref ref-type="fig" rid="F8">8B</xref>). Males can be distinguished by the tibia distally with a ventral rectangular process (arrow 1 in Figs <xref ref-type="fig" rid="F9">9A</xref>, <xref ref-type="fig" rid="F10">10A</xref>, arrow 2 in Figs <xref ref-type="fig" rid="F9">9B</xref>, <xref ref-type="fig" rid="F10">10B</xref>; vs tibia without ventral process), by the nearly round tegular apophysis with two sharp, sclerotized apophyses (Figs <xref ref-type="fig" rid="F9">9A–C</xref>, <xref ref-type="fig" rid="F10">10A–C</xref>; vs tegular apophysis bottle gourd-shaped, sclerotized apically), and by the retrolateral tibial apophysis curved in two parts: larger weakly sclerotized ventral apophysis with semitranslucent margin and thinner entirely sclerotized retrolateral apophysis (Figs <xref ref-type="fig" rid="F9">9A–C</xref>, <xref ref-type="fig" rid="F10">10A–C</xref>; vs two parts of retrolateral tibial apophysis entirely sclerotized); females can be distinguished by the reniform bursae (Figs <xref ref-type="fig" rid="F7">7E</xref>, <xref ref-type="fig" rid="F8">8A</xref>; vs spherical bursae), and by the tubular, curved copulatory ducts connecting bursae to the spermathecae (Figs <xref ref-type="fig" rid="F7">7F</xref>, <xref ref-type="fig" rid="F8">8B</xref>; vs vulva without obvious copulatory ducts).</p><fig id="F7" position="float" orientation="portrait"><object-id xmlns:xlink="http://www.w3.org/1999/xlink" content-type="doi" xlink:type="simple">10.3897/zookeys.1144.97073.figure7</object-id><object-id xmlns:xlink="http://www.w3.org/1999/xlink" content-type="arpha" xlink:type="simple">5433FC2B-D105-5A1B-901C-FF315241A73B</object-id><label>Figure 7.</label><caption><p><italic><tp:taxon-name><tp:taxon-name-part taxon-name-part-type="genus" reg="Oedignatha">Oedignatha</tp:taxon-name-part><tp:taxon-name-part taxon-name-part-type="species" reg="menglun">menglun</tp:taxon-name-part></tp:taxon-name></italic> sp. nov., holotype male (<bold>A, B</bold>) and paratype female (<bold>C–F</bold>) <bold>A</bold> habitus, dorsal view <bold>B</bold> habitus, ventral view <bold>C</bold> habitus, dorsal view <bold>D</bold> habitus, ventral view <bold>E</bold> epigyne, ventral view <bold>F</bold> vulva, dorsal view. Abbreviations: B = bursa, CD = copulatory duct, FD = fertilization duct, SP = spermathecae. Scale bars: 1 mm (<bold>A–D</bold>); 0.2 mm (<bold>E, F</bold>).</p></caption><graphic xmlns:xlink="http://www.w3.org/1999/xlink" xlink:href="zookeys-1144-197_article-97073__-g007.jpg" position="float" orientation="portrait" xlink:type="simple" id="oo_803991.jpg"><uri content-type="original_file" xlink:type="simple">https://binary.pensoft.net/fig/803991</uri></graphic></fig><fig id="F8" position="float" orientation="portrait"><object-id xmlns:xlink="http://www.w3.org/1999/xlink" content-type="doi" xlink:type="simple">10.3897/zookeys.1144.97073.figure8</object-id><object-id xmlns:xlink="http://www.w3.org/1999/xlink" content-type="arpha" xlink:type="simple">4BC18761-B100-5F17-9E9C-6B5B2A26057D</object-id><label>Figure 8.</label><caption><p><italic><tp:taxon-name><tp:taxon-name-part taxon-name-part-type="genus" reg="Oedignatha">Oedignatha</tp:taxon-name-part><tp:taxon-name-part taxon-name-part-type="species" reg="menglun">menglun</tp:taxon-name-part></tp:taxon-name></italic> sp. nov., paratype female (<bold>A, B</bold>) <bold>A</bold> epigyne, ventral view <bold>B</bold> vulva, dorsal view. Abbreviations: B = bursa, CD = copulatory duct, FD = fertilization duct, SP = spermathecae. Scale bars: 0.2 mm.</p></caption><graphic xmlns:xlink="http://www.w3.org/1999/xlink" xlink:href="zookeys-1144-197_article-97073__-g008.jpg" position="float" orientation="portrait" xlink:type="simple" id="oo_803992.jpg"><uri content-type="original_file" xlink:type="simple">https://binary.pensoft.net/fig/803992</uri></graphic></fig><fig id="F9" position="float" orientation="portrait"><object-id xmlns:xlink="http://www.w3.org/1999/xlink" content-type="doi" xlink:type="simple">10.3897/zookeys.1144.97073.figure9</object-id><object-id xmlns:xlink="http://www.w3.org/1999/xlink" content-type="arpha" xlink:type="simple">F21B8768-28B5-5189-A08E-27A641FD47B4</object-id><label>Figure 9.</label><caption><p><italic><tp:taxon-name><tp:taxon-name-part taxon-name-part-type="genus" reg="Oedignatha">Oedignatha</tp:taxon-name-part><tp:taxon-name-part taxon-name-part-type="species" reg="menglun">menglun</tp:taxon-name-part></tp:taxon-name></italic> sp. nov., holotype male <bold>A–C</bold> palp <bold>A</bold> prolateral view, arrow 1 points at ventral process <bold>B</bold> ventral view, arrow 2 points at ventral process <bold>C</bold> retrolateral view. Abbreviations: E = embolus, RTA = retrolateral tibial apophysis, SD = sperm duct, TA = tegular apophysis. Scale bar: 0.2 mm.</p></caption><graphic xmlns:xlink="http://www.w3.org/1999/xlink" xlink:href="zookeys-1144-197_article-97073__-g009.jpg" position="float" orientation="portrait" xlink:type="simple" id="oo_803993.jpg"><uri content-type="original_file" xlink:type="simple">https://binary.pensoft.net/fig/803993</uri></graphic></fig><fig id="F10" position="float" orientation="portrait"><object-id xmlns:xlink="http://www.w3.org/1999/xlink" content-type="doi" xlink:type="simple">10.3897/zookeys.1144.97073.figure10</object-id><object-id xmlns:xlink="http://www.w3.org/1999/xlink" content-type="arpha" xlink:type="simple">A0A86889-E29C-516C-A2E8-7BA9C15C6466</object-id><label>Figure 10.</label><caption><p><italic><tp:taxon-name><tp:taxon-name-part taxon-name-part-type="genus" reg="Oedignatha">Oedignatha</tp:taxon-name-part><tp:taxon-name-part taxon-name-part-type="species" reg="menglun">menglun</tp:taxon-name-part></tp:taxon-name></italic> sp. nov., holotype male <bold>A–C</bold> palp <bold>A</bold> prolateral view, arrow 1 points at ventral process <bold>B</bold> ventral view, arrow 2 points at ventral process <bold>C</bold> retrolateral view. Abbreviations: E = embolus, RTA = retrolateral tibial apophysis, SD = sperm duct, TA = tegular apophysis. Scale bar: 0.2 mm.</p></caption><graphic xmlns:xlink="http://www.w3.org/1999/xlink" xlink:href="zookeys-1144-197_article-97073__-g010.jpg" position="float" orientation="portrait" xlink:type="simple" id="oo_803994.jpg"><uri content-type="original_file" xlink:type="simple">https://binary.pensoft.net/fig/803994</uri></graphic></fig></tp:treatment-sec><tp:treatment-sec sec-type="description" id="SECID0E1YAG"><title>Description.</title><p><bold>Male</bold> (<bold>holotype</bold>, <named-content xmlns:xlink="http://www.w3.org/1999/xlink" content-type="dwc:institutional_code" xlink:title="Institute of Zoology, Chinese Academy of Sciences" xlink:href="http://grbio.org/institution/institute-zoology-chinese-academy-sciences" xlink:type="simple">IZCAS</named-content>-Ar 43823; Fig. <xref ref-type="fig" rid="F7">7A, B</xref>). Total body length 5.16: carapace 2.50 long, 1.71 wide; opisthosoma 2.66 long, 1.64 wide. Carapace reddish brown, sclerotized, with distinct radial grooves and covered with pits, oval but strongly constricted at first coxae, lateral margins slightly sinuous; fovea as longitudinal slit-like. Eye sizes and interdistances: <abbrev xmlns:xlink="http://www.w3.org/1999/xlink" xlink:title="anterior median eye" id="ABBRID0ENZAG" xlink:type="simple">AME</abbrev> 0.11, <abbrev xmlns:xlink="http://www.w3.org/1999/xlink" xlink:title="anterior lateral eye" id="ABBRID0ERZAG" xlink:type="simple">ALE</abbrev> 0.11, <abbrev xmlns:xlink="http://www.w3.org/1999/xlink" xlink:title="posterior median eye" id="ABBRID0EVZAG" xlink:type="simple">PME</abbrev> 0.09, <abbrev xmlns:xlink="http://www.w3.org/1999/xlink" xlink:title="posterior lateral eye" id="ABBRID0EZZAG" xlink:type="simple">PLE</abbrev> 0.09; <abbrev xmlns:xlink="http://www.w3.org/1999/xlink" xlink:title="anterior median eye" id="ABBRID0E4ZAG" xlink:type="simple">AME</abbrev>–<abbrev xmlns:xlink="http://www.w3.org/1999/xlink" xlink:title="anterior median eye" id="ABBRID0EB1AG" xlink:type="simple">AME</abbrev> 0.11, <abbrev xmlns:xlink="http://www.w3.org/1999/xlink" xlink:title="anterior median eye" id="ABBRID0EF1AG" xlink:type="simple">AME</abbrev>–<abbrev xmlns:xlink="http://www.w3.org/1999/xlink" xlink:title="anterior lateral eye" id="ABBRID0EJ1AG" xlink:type="simple">ALE</abbrev> 0.08, <abbrev xmlns:xlink="http://www.w3.org/1999/xlink" xlink:title="posterior median eye" id="ABBRID0EN1AG" xlink:type="simple">PME</abbrev>–<abbrev xmlns:xlink="http://www.w3.org/1999/xlink" xlink:title="posterior median eye" id="ABBRID0ER1AG" xlink:type="simple">PME</abbrev> 0.23, <abbrev xmlns:xlink="http://www.w3.org/1999/xlink" xlink:title="posterior median eye" id="ABBRID0EV1AG" xlink:type="simple">PME</abbrev>–<abbrev xmlns:xlink="http://www.w3.org/1999/xlink" xlink:title="posterior lateral eye" id="ABBRID0EZ1AG" xlink:type="simple">PLE</abbrev> 0.19, <abbrev xmlns:xlink="http://www.w3.org/1999/xlink" xlink:title="anterior lateral eye" id="ABBRID0E41AG" xlink:type="simple">ALE</abbrev>–<abbrev xmlns:xlink="http://www.w3.org/1999/xlink" xlink:title="posterior lateral eye" id="ABBRID0EB2AG" xlink:type="simple">PLE</abbrev> 0.07; <abbrev xmlns:xlink="http://www.w3.org/1999/xlink" xlink:title="median ocular area" id="ABBRID0EF2AG" xlink:type="simple">MOA</abbrev> 0.32 long, anterior width 0.33, posterior width 0.41. Clypeus with conical hump. Chelicerae reddish brown strongly protruding (length: 0.98) in anterior part and knee-shaped, and with basal protuberance, covered with long setae, bearing unique thin macrosetae medially crossing each other, with three promarginal teeth, five retromarginal teeth. Endites and labium yellowish brown; endites constricted in middle, median margin grooved, subapically with large, semicircular membranous area, apical margin with long, curved setae. Labium 1.36 times longer than wide, with subbasal constriction. Sternum reddish brown. Legs yellowish. Leg spination as shown in Table <xref ref-type="table" rid="T3">3</xref>. Leg measurements: I 7.12 (1.80, 0.65, 1.84, 1.80, 1.03); II 5.78 (1.60, 0.57, 1.33, 1.44, 0.84); III 5.19 (1.36, 0.59, 1.03, 1.36, 0.85); IV 6.93 (1.75, 0.60, 1.52, 1.98, 1.08). Opisthosoma reddish brown with faint reticulate pattern, oval, with large scutum covering the entire dorsum surface; venter yellowish, laterally with pale stripes. Spinnerets grey.</p><table-wrap id="T3" position="float" orientation="portrait"><label>Table 3.</label><caption><p>Leg spination of <italic><tp:taxon-name><tp:taxon-name-part taxon-name-part-type="genus" reg="Oedignatha">O.</tp:taxon-name-part><tp:taxon-name-part taxon-name-part-type="species" reg="menglun">menglun</tp:taxon-name-part></tp:taxon-name></italic> sp. nov., male.</p></caption><table id="TID0E3GAG" rules="all"><tbody><tr><th rowspan="1" colspan="1"/><th rowspan="1" colspan="1">I</th><th rowspan="1" colspan="1">II</th><th rowspan="1" colspan="1">III</th><th rowspan="1" colspan="1">IV</th></tr><tr><td rowspan="1" colspan="1">femur</td><td rowspan="1" colspan="1">1 <abbrev xmlns:xlink="http://www.w3.org/1999/xlink" xlink:title="prolateral" id="ABBRID0E43AG" xlink:type="simple">pl</abbrev></td><td rowspan="1" colspan="1"/><td rowspan="1" colspan="1"/><td rowspan="1" colspan="1"/></tr><tr><td rowspan="1" colspan="1">tibia</td><td rowspan="1" colspan="1">8 <abbrev xmlns:xlink="http://www.w3.org/1999/xlink" xlink:title="prolateral ventral" id="ABBRID0ER4AG" xlink:type="simple">pv</abbrev> and 7 <abbrev xmlns:xlink="http://www.w3.org/1999/xlink" xlink:title="retrolateral ventral" id="ABBRID0EV4AG" xlink:type="simple">rv</abbrev></td><td rowspan="1" colspan="1">7 <abbrev xmlns:xlink="http://www.w3.org/1999/xlink" xlink:title="prolateral ventral" id="ABBRID0E34AG" xlink:type="simple">pv</abbrev> and 5 <abbrev xmlns:xlink="http://www.w3.org/1999/xlink" xlink:title="retrolateral ventral" id="ABBRID0EA5AG" xlink:type="simple">rv</abbrev></td><td rowspan="1" colspan="1">1 <abbrev xmlns:xlink="http://www.w3.org/1999/xlink" xlink:title="prolateral" id="ABBRID0EH5AG" xlink:type="simple">pl</abbrev> and 1 <abbrev xmlns:xlink="http://www.w3.org/1999/xlink" xlink:title="retrolateral ventral" id="ABBRID0EL5AG" xlink:type="simple">rv</abbrev></td><td rowspan="1" colspan="1">2 <abbrev xmlns:xlink="http://www.w3.org/1999/xlink" xlink:title="prolateral ventral" id="ABBRID0ES5AG" xlink:type="simple">pv</abbrev> and 3 <abbrev xmlns:xlink="http://www.w3.org/1999/xlink" xlink:title="retrolateral ventral" id="ABBRID0EW5AG" xlink:type="simple">rv</abbrev></td></tr><tr><td rowspan="1" colspan="1">metatarsus</td><td rowspan="1" colspan="1">5 <abbrev xmlns:xlink="http://www.w3.org/1999/xlink" xlink:title="prolateral ventral" id="ABBRID0EB6AG" xlink:type="simple">pv</abbrev> and 5 <abbrev xmlns:xlink="http://www.w3.org/1999/xlink" xlink:title="retrolateral ventral" id="ABBRID0EF6AG" xlink:type="simple">rv</abbrev></td><td rowspan="1" colspan="1">5 <abbrev xmlns:xlink="http://www.w3.org/1999/xlink" xlink:title="prolateral ventral" id="ABBRID0EM6AG" xlink:type="simple">pv</abbrev> and 4 <abbrev xmlns:xlink="http://www.w3.org/1999/xlink" xlink:title="retrolateral ventral" id="ABBRID0EQ6AG" xlink:type="simple">rv</abbrev></td><td rowspan="1" colspan="1">1 <abbrev xmlns:xlink="http://www.w3.org/1999/xlink" xlink:title="prolateral" id="ABBRID0EX6AG" xlink:type="simple">pl</abbrev> and 1 <abbrev xmlns:xlink="http://www.w3.org/1999/xlink" xlink:title="retrolateral" id="ABBRID0E26AG" xlink:type="simple">rl</abbrev></td><td rowspan="1" colspan="1">1 <abbrev xmlns:xlink="http://www.w3.org/1999/xlink" xlink:title="prolateral" id="ABBRID0ECABG" xlink:type="simple">pl</abbrev> and 1 <abbrev xmlns:xlink="http://www.w3.org/1999/xlink" xlink:title="retrolateral" id="ABBRID0EGABG" xlink:type="simple">rl</abbrev></td></tr></tbody></table></table-wrap><p><bold><italic>Palp</italic></bold> (Figs <xref ref-type="fig" rid="F9">9A–C</xref>, <xref ref-type="fig" rid="F10">10A–C</xref>). Tibia length/width: 0.71/0.40, distally with ventral rectangular process (arrow 1 in Figs <xref ref-type="fig" rid="F9">9A</xref>, <xref ref-type="fig" rid="F10">10A</xref>, arrow 2 in Figs <xref ref-type="fig" rid="F9">9B</xref>, <xref ref-type="fig" rid="F10">10B</xref>), and with retrolateral tibial apophysis (length/width: 0.17/0.20) curved in two parts: larger weakly sclerotized ventral apophysis with semitranslucent margin and thinner, entirely sclerotized, retrolateral apophysis. Cymbium nearly cylindrical. Bulbus length/width: 0.51/0.44, 1/2 length of cymbium. Tegulum with distinct, sinuous sperm duct. Tegular apophysis large, nearly round and with two sharp, sclerotized apophyses. Embolus filiform, slightly curved, larger at base, entirely sclerotized, originating from 8:00–9.30 o’clock on tegulum.</p><p><bold>Female</bold> (<bold>paratype</bold>, <named-content xmlns:xlink="http://www.w3.org/1999/xlink" content-type="dwc:institutional_code" xlink:title="Institute of Zoology, Chinese Academy of Sciences" xlink:href="http://grbio.org/institution/institute-zoology-chinese-academy-sciences" xlink:type="simple">IZCAS</named-content>-Ar 43825; Fig. <xref ref-type="fig" rid="F7">7C, D</xref>). Total body length 4.03: carapace 2.08 long, 1.44 wide; opisthosoma 1.95 long, 1.16 wide. Color and somatic morphology as in male, except as noted. Eye sizes and interdistances: <abbrev xmlns:xlink="http://www.w3.org/1999/xlink" xlink:title="anterior median eye" id="ABBRID0EXBBG" xlink:type="simple">AME</abbrev> 0.10, <abbrev xmlns:xlink="http://www.w3.org/1999/xlink" xlink:title="anterior lateral eye" id="ABBRID0E2BBG" xlink:type="simple">ALE</abbrev> 0.09, <abbrev xmlns:xlink="http://www.w3.org/1999/xlink" xlink:title="posterior median eye" id="ABBRID0E6BBG" xlink:type="simple">PME</abbrev> 0.09, <abbrev xmlns:xlink="http://www.w3.org/1999/xlink" xlink:title="posterior lateral eye" id="ABBRID0EDCBG" xlink:type="simple">PLE</abbrev> 0.07; <abbrev xmlns:xlink="http://www.w3.org/1999/xlink" xlink:title="anterior median eye" id="ABBRID0EHCBG" xlink:type="simple">AME</abbrev>–<abbrev xmlns:xlink="http://www.w3.org/1999/xlink" xlink:title="anterior median eye" id="ABBRID0ELCBG" xlink:type="simple">AME</abbrev> 0.08, <abbrev xmlns:xlink="http://www.w3.org/1999/xlink" xlink:title="anterior median eye" id="ABBRID0EPCBG" xlink:type="simple">AME</abbrev>–<abbrev xmlns:xlink="http://www.w3.org/1999/xlink" xlink:title="anterior lateral eye" id="ABBRID0ETCBG" xlink:type="simple">ALE</abbrev> 0.08, <abbrev xmlns:xlink="http://www.w3.org/1999/xlink" xlink:title="posterior median eye" id="ABBRID0EXCBG" xlink:type="simple">PME</abbrev>–<abbrev xmlns:xlink="http://www.w3.org/1999/xlink" xlink:title="posterior median eye" id="ABBRID0E2CBG" xlink:type="simple">PME</abbrev> 0.17, <abbrev xmlns:xlink="http://www.w3.org/1999/xlink" xlink:title="posterior median eye" id="ABBRID0E6CBG" xlink:type="simple">PME</abbrev>–<abbrev xmlns:xlink="http://www.w3.org/1999/xlink" xlink:title="posterior lateral eye" id="ABBRID0EDDBG" xlink:type="simple">PLE</abbrev> 0.16, <abbrev xmlns:xlink="http://www.w3.org/1999/xlink" xlink:title="anterior lateral eye" id="ABBRID0EHDBG" xlink:type="simple">ALE</abbrev>–<abbrev xmlns:xlink="http://www.w3.org/1999/xlink" xlink:title="posterior lateral eye" id="ABBRID0ELDBG" xlink:type="simple">PLE</abbrev> 0.06; <abbrev xmlns:xlink="http://www.w3.org/1999/xlink" xlink:title="median ocular area" id="ABBRID0EPDBG" xlink:type="simple">MOA</abbrev> 0.29 long, anterior width 0.29, posterior width 0.35. Endites and labium reddish brown. Legs brown. Leg measurements: I 6.21 (1.64, 0.60, 1.59, 1.56, 0.82); II 5.24 (1.46, 0.55, 1.24, 1.26, 0.73); III 4.56 (1.26, 0.52, 0.89, 1.19, 0.70); IV 6.48 (1.71, 0.57, 1.42, 1.80, 0.98). Venter of opisthosoma with reddish brown epigastric scutum, the posterior part dark brown with grey patterns. Spinnerets yellowish.</p><p><bold><italic>Epigyne</italic></bold> (Figs <xref ref-type="fig" rid="F7">7E, F</xref>, <xref ref-type="fig" rid="F8">8A, B</xref>). Epigyne simple, with rectangular plate, length/width: 0.61/1.01. Vulva with small spherical spermathecae, separated by less than their diameter from each other, reniform bursa and pair of fertilization ducts pointing antero-laterally. Copulatory openings not seen. Copulatory ducts tubular and curved, connecting bursae to spermathecae.</p></tp:treatment-sec><tp:treatment-sec sec-type="variation" id="SECID0ECEBG"><title>Variations.</title><p>Paratype male: total body length 4.70. Second paratype female: total body length 4.91.</p></tp:treatment-sec><tp:treatment-sec sec-type="distribution" id="SECID0EHEBG"><title>Distribution.</title><p>China (Yunnan, type locality; Fig. <xref ref-type="fig" rid="F11">11</xref>).</p><fig id="F11" position="float" orientation="portrait"><object-id xmlns:xlink="http://www.w3.org/1999/xlink" content-type="doi" xlink:type="simple">10.3897/zookeys.1144.97073.figure11</object-id><object-id xmlns:xlink="http://www.w3.org/1999/xlink" content-type="arpha" xlink:type="simple">AE6CDFA3-2FD8-5084-BFD9-9AA01DE66C27</object-id><label>Figure 11.</label><caption><p>New distribution records of liocranid species from <abbrev xmlns:xlink="http://www.w3.org/1999/xlink" xlink:title="Xishuangbanna Tropical Botanical Garden" id="ABBRID0EZEBG" xlink:type="simple">XTBG</abbrev>. Solid circle = <italic><tp:taxon-name><tp:taxon-name-part taxon-name-part-type="genus" reg="Jacaena">Jacaena</tp:taxon-name-part><tp:taxon-name-part taxon-name-part-type="species" reg="menglaensis">menglaensis</tp:taxon-name-part></tp:taxon-name></italic>; square = <italic><tp:taxon-name><tp:taxon-name-part taxon-name-part-type="genus" reg="Oedignatha">Oedignatha</tp:taxon-name-part><tp:taxon-name-part taxon-name-part-type="species" reg="dian">dian</tp:taxon-name-part></tp:taxon-name></italic> sp. nov.; triangle = <italic><tp:taxon-name><tp:taxon-name-part taxon-name-part-type="genus" reg="Oedignatha">O.</tp:taxon-name-part><tp:taxon-name-part taxon-name-part-type="species" reg="menglun">menglun</tp:taxon-name-part></tp:taxon-name></italic> sp. nov.</p></caption><graphic xmlns:xlink="http://www.w3.org/1999/xlink" xlink:href="zookeys-1144-197_article-97073__-g011.jpg" position="float" orientation="portrait" xlink:type="simple" id="oo_803995.jpg"><uri content-type="original_file" xlink:type="simple">https://binary.pensoft.net/fig/803995</uri></graphic></fig></tp:treatment-sec><ref-list><ref id="B2"><mixed-citation xmlns:xlink="http://www.w3.org/1999/xlink" xlink:type="simple"><person-group><name name-style="western"><surname>Deeleman-Reinhold</surname><given-names>CL</given-names></name></person-group> (<year>2001</year>) <source>Forest spiders of South East Asia: with a revision of the sac and ground spiders (<tp:taxon-name><tp:taxon-name-part taxon-name-part-type="order">Araneae</tp:taxon-name-part></tp:taxon-name>: <tp:taxon-name><tp:taxon-name-part taxon-name-part-type="family">Clubionidae</tp:taxon-name-part></tp:taxon-name>, <tp:taxon-name><tp:taxon-name-part taxon-name-part-type="family">Corinnidae</tp:taxon-name-part></tp:taxon-name>, <tp:taxon-name><tp:taxon-name-part taxon-name-part-type="family">Liocranidae</tp:taxon-name-part></tp:taxon-name>, <tp:taxon-name><tp:taxon-name-part taxon-name-part-type="family">Gnaphosidae</tp:taxon-name-part></tp:taxon-name>, <tp:taxon-name><tp:taxon-name-part taxon-name-part-type="family">Prodidomidae</tp:taxon-name-part></tp:taxon-name> and <tp:taxon-name><tp:taxon-name-part taxon-name-part-type="family">Trochanterriidae</tp:taxon-name-part></tp:taxon-name> [sic]).</source><publisher-name>Brill</publisher-name>, <publisher-loc>Leiden</publisher-loc>, <size units="page">591 pp</size>. <ext-link xlink:href="10.1163/9789004475588" ext-link-type="doi" xlink:type="simple">https://doi.org/10.1163/9789004475588</ext-link></mixed-citation></ref></ref-list></tp:taxon-treatment>
